# Supplementary material for: Regional heterogeneity impacts gene expression in the subarctic zooplankter Neocalanus flemingeri in the northern Gulf of Alaska
Source: Commun Biol. 2019 Sep 2;2:324. doi: 10.1038/s42003-019-0565-5 (PMC6718390; doi:10.1038/s42003-019-0565-5)
Supplement: Supplementary file 3 — Supplementary data 1-3 [file 42003_2019_565_MOESM3_ESM.xls]

## Sheet: Supp-Table2
Pairwise likelihood test	TOTAL	Up-regulated	Down-regulated
PWS2vsPWSA	526	226	300
PWS2vsGAK1	1328	998	330
PWS2vsGAK4	3036	998	2038
PWS2vsGAK9	1470	618	852
PWS2vsGAK14	2766	803	1963
PWSAvsGAK1	1845	1369	476
PWSAvsGAK4	3028	1114	1914
PWSAvsGAK9	1283	618	665
PWSAvsGAK14	2296	717	1575
GAK1vsGAK4	1954	260	1694
GAK1vsGAK9	1527	378	1149
GAK1vsGAK14	3168	797	2371
GAK4vsGAK9	1038	653	385
GAK4vsGAK14	1236	584	652
GAK9vsGAK14	714	175	539

## Sheet: Supp-Table3
Comparisons	GO term	Term description	FDR
PWS2vsPWSA
	GO:0007275	multicellular organism development	6.0e-06
PWS2vsGAK1
	GO:0016567	protein ubiquitination	1.2e-08
	GO:0006974	cellular response to DNA damage stimulus	2.2e-05
PWS2vsGAK4
	GO:0006749	glutathione metabolic process	4.0e-12
	GO:0006950	response to stress	5.8e-12
	GO:0006665	sphingolipid metabolism	2.5e-08
PWS2vsGAK9
	GO:0006163	purine nucleotide metabolic process	3.3e-14
	GO:0006974	cellular response to DNA damage stimulus	7.4e-09
	GO:0006955	immune response	8.2e-07
	GO:0007275	multicellular organism development	8.4e-06
	GO:0006869	lipid transport	8.1e-06
PWS2vsGAK14
	GO:0016567	protein ubiquitination	2.0e-15
	GO:0006629	lipid metabolic process	2.1e-14
	GO:0007275	multicellular organism development	5.1e-11
	GO:0006869	lipid transport	2.5e-08
	GO:0006665	sphingolipid metabolism	2.9e-07
	GO:0006955	immune response	2.3e-06
	GO:0006974	cellular response to DNA damage stimulus	1.0e-05
PWSAvsGAK1
	GO:0080188	guanosine tetraphosphate metabolic proce...	6.0e-08
	GO:0006685	sphingomyelin catabolic process	6.0e-08
PWSAvsGAK4
	GO:0033555	multicellular organismal response to stress	4.0e-12
	GO:0007275	multicellular organism development	6.3e-09
	GO:0006749	glutathione metabolic process	2.5e-08
	GO:0006685	sphingomyelin catabolic process	6.0e-08
	GO:0006869	lipid transport	7.0e-08
	GO:0006629	lipid metabolic process	4.1e-06
	GO:0006950	response to stress	5.3e-05
PWSAvsGAK9
	GO:0006950	response to stress	3.7e-15
	GO:0006974	cellular response to DNA damage stimulus	6.1e-10
	GO:0006685	sphingomyelin catabolic process	2.5e-08
	GO:0016567	protein ubiquitination	1.5e-05
PWSAvsGAK14
	GO:0033555	multicellular organismal response to stress	2.6e-27
	GO:0007275	multicellular organism development	5.9e-06
	GO:0006163	purine nucleotide metabolic process	8.3e-06
	GO:0006869	lipid transport	5.3e-05
GAK1vsGAK4
	GO:0019367	fatty acid elongation	2.4e-20
GAK1vsGAK9
	GO:1904807	negative regulation of protein oxidation	3.6e-09
	GO:1904109	positive regulation of cholesterol impor...	2.8e-07
	GO:1903427	negative regulation of reactive oxygen s...	4.5e-06
GAK1vsGAK14
	GO:1904807	negative regulation of protein oxidation	4.8e-09
	GO:0006629	lipid metabolic process	4.6e-06
	GO:1903427	negative regulation of reactive oxygen s...	1.1e-06
GAK4vsGAK9
	GO:0006955	immune response	6.9e-06
	GO:0006629	lipid metabolic process	5.7e-05
GAK4vsGAK14
	GO:0016567	protein ubiquitination	5.1e-11
	GO:0006685	sphingomyelin catabolic process	8.1e-06
GAK9vsGAK14
	GO:0006685	sphingomyelin catabolic process	6.0e-06
	GO:0006163	purine nucleotide metabolic process	8.3e-06
	GO:0006869	lipid transport	5.3e-05

## Sheet: Supp-Table4
	PWS2-S54-S13	PWS2-S53-R2	PWS2-S55-R1	PWSA-S60-R4	PWSA-S60-R1	PWSA-S60-R2	GAK1-S80-R3	GAK1-S82-S3	GAK1-S83-R1	GAK4-S94-R3	GAK4-S94-R1	GAK4-S94-R2	GAK9-S18-S7	GAK9-S20-R3	GAK9-S20-S8	GAK14-S16-R3	GAK14-S15-S12	GAK14-S16-R2
Quality cleaned PE reads (#)	9,536,693	9,903,603	10,202,038	7,773,905	9,279,570	8,412,977	10,264,314	8,973,744	11,389,456	9,240,995	8,978,132	10,200,000	11,705,826	9,455,782	10,170,204	9,067,277	8,073,250	8,876,985
De novo assembly stats
Total trinity transcripts	48666	46181	53197	41401	40996	40775	56356	58,28	51743	57543	51685	54571	47776	46,120	50786	48044	44139	46727
Total trinity 'genes'	30699	32237	33959	27994	28376	28545	35203	37172	32946	33427	34316	36,22	30227	33292	30,930	29902	31095	31639
N50(bp)	1014	1,000	1154	958	979	977	913	1192	1085	1148	1117	1163	899	1001	975	999	908	991
N25(bp)	1728	1665	2085	1,610	1651	1657	1505	2228	1,810	2067	2014	2085	1496	1705	1591	1671	1451	1655
N75(bp)	584	587	631	565	573	568	550	640	624	631	618	646	536	579	575	580	546	578
Maximum length (bp)	25174	20274	23177	24557	23913	24552	10,600	24671	24,570	24619	24679	23113	11582	24603	23996	24566	10719	23999
Mapping rate
Overall mapping (%)	92,8	92,8	91,7	92,8	93,4	93,4	89,0	89,9	95,1	90,7	91,1	91,1	81,8	92,8	92,6	92,2	92,7	92,2
Mapping>1 (%)	63,3	62,6	63,2	60,8	66,2	68,3	57,2	57,1	59,0	57,3	58,2	58,4	59,5	57,6	60,4	58,4	60,7	57,3
Core Eukaryotic Genes
Complete	48	48	51	43	43	43	51	61	55	55	61	53	42	45	51	48	44	48
Duplicated (%)	9	9	10	8	7	8	9	12	10	10	12	10	9	8	10	9	8	9
Fragmented (%)	16	14	15	13	13	14	13	14	13	15	13	14	13	14	14	14	13	14
Missing (%)	36	39	35	44	44	44	36	25	32	30	26	33	45	41	35	38	43	39
