# Supplementary material for: Regional heterogeneity impacts gene expression in the subarctic zooplankter Neocalanus flemingeri in the northern Gulf of Alaska
Source: Commun Biol. 2019 Sep 2;2:324. doi: 10.1038/s42003-019-0565-5 (PMC6718390; doi:10.1038/s42003-019-0565-5)
Supplement: Supplementary file 4 — Supplementary data 4 [file 42003_2019_565_MOESM4_ESM.txt]

seq_id	X2015.PWS2.S53.R2_S14	X2015.PWS2.S54_S13	X2015.PWS2.S55.R1_S15	X2015.PWSA.S60.R1_S16	X2015.PWSA.S60.R2_S17	X2015.PWSA.S60.R4_S18	X2015.GAK1.S80R3_S1	X2015.GAK1.S82_S3	X2015.GAK1.S83R1_S2	X2015.GAK4.S94R1_S4	X2015.GAK4.S94R2_S5	X2015.GAK4.S94R3_S6	X2015.GAK9.S20.R3_S9	X2015.GAK9.S20_S8	X2015.GAK14.S15_S12	X2015.GAK14.S16.R2_S10	X2015.GAK14.S16.R3_S11	evalue	SP_acc	Entry name	Protein names	EC number	Gene ontology IDs	Gene ontology (biological process)	Gene ontology (cellular component)	Gene ontology (molecular function)
TRINITY_DN14345_c0_g1_i2	148.622.328.108.412	905.606.197.389.833	0.607042348	0.885203117	311.098.790.397.303	795.233.975.502.173	13.842.366.736.423	220.578.828.501.138	595.759.360.033.021	163.234.500.968.742	467.666.329.334.832	0.520568406	0	232.315.400.460.602	0.766373556	0.940819807	0.892462642	2.40E-48	O96081	CALMB_HALRO	Calmodulin-B (CaM B)		GO:0005509			calcium ion binding [GO:0005509]
TRINITY_DN17307_c0_g1_i7	18.210.656.262.067	200.617.672.144.793	184.786.892.307.107	25.911.072.799.947	0.668598551	344.944.395.811.696	0	0.193989952	176.158.363.686.038	239.004.630.782.942	418.495.188.532.931	0.828647715	0	0	289.938.430.470.157	0.713277511	0.374965335	1.41E-46	O86042	NAGK_RALSP	Fumarylpyruvate hydrolase (EC 3.7.1.20) (Naphthalene degradation protein K)	3.7.1.20	GO:0016823; GO:0019439; GO:0034545; GO:0046872	aromatic compound catabolic process [GO:0019439]		fumarylpyruvate hydrolase activity [GO:0034545]; hydrolase activity, acting on acid carbon-carbon bonds, in ketonic substances [GO:0016823]; metal ion binding [GO:0046872]
TRINITY_DN6148_c0_g1_i1	123.456.765.334.623	128.329.145.829.369	192.487.678.993.218	134.373.217.690.179	134.360.972.396.112	0.888539021	0.881761064	0.544764703	117.680.728.640.711	202.960.399.254.289	227.218.855.022.102	240.799.536.481.904	0.622913743	0	0.044117367	0.982564509	109.196.873.697.144	8.12E-12	Q18192	NHR31_CAEEL	Nuclear hormone receptor family member nhr-31		GO:0003700; GO:0003707; GO:0005634; GO:0006970; GO:0008270; GO:0009792; GO:0009886; GO:0043565	embryo development ending in birth or egg hatching [GO:0009792]; post-embryonic animal morphogenesis [GO:0009886]; response to osmotic stress [GO:0006970]	nucleus [GO:0005634]	DNA-binding transcription factor activity [GO:0003700]; sequence-specific DNA binding [GO:0043565]; steroid hormone receptor activity [GO:0003707]; zinc ion binding [GO:0008270]
TRINITY_DN8923_c0_g1_i2	302.130.675.209.113	114.175.230.946.839	356.579.723.620.486	324.477.464.089.733	246.730.010.123.611	310.635.182.421.488	118.756.478.569.888	220.207.950.415.948	184.777.177.776.798	326.443.413.410.635	487.896.494.832.596	342.814.570.831.771	0.897390208	0.469705047	199.895.607.732.779	0.763319286	140.245.867.234.374	3.98E-31	Q3B7T9	RFIP1_RAT	Rab11 family-interacting protein 1 (Rab11-FIP1) (Rab-coupling protein)		GO:0015031; GO:0017137; GO:0030670; GO:0043231; GO:0045055; GO:0055037	protein transport [GO:0015031]; regulated exocytosis [GO:0045055]	intracellular membrane-bounded organelle [GO:0043231]; phagocytic vesicle membrane [GO:0030670]; recycling endosome [GO:0055037]	Rab GTPase binding [GO:0017137]
TRINITY_DN12291_c0_g1_i1	277.706.789.685.459	369.281.829.204.867	479.509.535.474.981	361.810.087.401.168	315.696.145.759.012	620.084.424.282.534	286.315.806.222.991	343.892.329.109.524	292.039.093.232.865	509.710.626.915.421	360.691.310.976.822	407.803.560.027.111	127.580.989.134.842	146.910.664.177.636	159.146.069.528.753	212.699.733.312.751	209.355.324.178.498	3.78E-36	Q8C341	SUCO_MOUSE	SUN domain-containing ossification factor (Membrane protein CH1) (Protein osteopotentia) (SUN-like protein 1)		GO:0001503; GO:0005737; GO:0005791; GO:0007275; GO:0016020; GO:0016021; GO:0030867; GO:0032967; GO:0034975; GO:0045669; GO:0046850	multicellular organism development [GO:0007275]; ossification [GO:0001503]; positive regulation of collagen biosynthetic process [GO:0032967]; positive regulation of osteoblast differentiation [GO:0045669]; protein folding in endoplasmic reticulum [GO:0034975]; regulation of bone remodeling [GO:0046850]	cytoplasm [GO:0005737]; integral component of membrane [GO:0016021]; membrane [GO:0016020]; rough endoplasmic reticulum [GO:0005791]; rough endoplasmic reticulum membrane [GO:0030867]
TRINITY_DN17325_c0_g1_i1	0	0	0	0.888526166	135.856.046.015.357	190.322.210.910.806	0	0	37.382.437.724.639	347.777.920.167.349	175.760.097.487.586	0	135.386.518.382.222	0	3,14E+09	0	0	3.80E-47	P11247	PERM_MOUSE	Myeloperoxidase (MPO) (EC 1.11.2.2) [Cleaved into: Myeloperoxidase light chain; Myeloperoxidase heavy chain]	1.11.2.2	GO:0001878; GO:0002149; GO:0002679; GO:0004601; GO:0005615; GO:0005634; GO:0005737; GO:0005739; GO:0007568; GO:0008201; GO:0009612; GO:0019430; GO:0020037; GO:0030141; GO:0032094; GO:0032496; GO:0034374; GO:0042582; GO:0042742; GO:0042744; GO:0043231; GO:0044130; GO:0046872; GO:0050832; GO:0055114; GO:1990268	aging [GO:0007568]; defense response to bacterium [GO:0042742]; defense response to fungus [GO:0050832]; hydrogen peroxide catabolic process [GO:0042744]; hypochlorous acid biosynthetic process [GO:0002149]; low-density lipoprotein particle remodeling [GO:0034374]; negative regulation of growth of symbiont in host [GO:0044130]; oxidation-reduction process [GO:0055114]; removal of superoxide radic…	azurophil granule [GO:0042582]; cytoplasm [GO:0005737]; extracellular space [GO:0005615]; intracellular membrane-bounded organelle [GO:0043231]; mitochondrion [GO:0005739]; nucleus [GO:0005634]; secretory granule [GO:0030141]	heme binding [GO:0020037]; heparin binding [GO:0008201]; metal ion binding [GO:0046872]; peroxidase activity [GO:0004601]
TRINITY_DN16688_c1_g1_i6	145.435.717.614.384	0.00076848	0.000121171	0.708744645	291.888.497.683.964	207.804.637.661.375	0	1,61E+07	0	0	119.576.166.419.316	0	105.459.390.943.022	0.678126073	0	0	0	0	Q24322	SEM1A_DROME	Semaphorin-1A (Semaphorin-I) (Sema I)		GO:0001755; GO:0005615; GO:0005886; GO:0007411; GO:0007416; GO:0008039; GO:0008045; GO:0008201; GO:0016021; GO:0016199; GO:0030215; GO:0030335; GO:0045499; GO:0045792; GO:0048813; GO:0048843; GO:0050919; GO:0071526; GO:2000305	axon guidance [GO:0007411]; axon midline choice point recognition [GO:0016199]; dendrite morphogenesis [GO:0048813]; motor neuron axon guidance [GO:0008045]; negative chemotaxis [GO:0050919]; negative regulation of axon extension involved in axon guidance [GO:0048843]; negative regulation of cell size [GO:0045792]; neural crest cell migration [GO:0001755]; positive regulation of cell migration [G…	extracellular space [GO:0005615]; integral component of membrane [GO:0016021]; plasma membrane [GO:0005886]	chemorepellent activity [GO:0045499]; heparin binding [GO:0008201]; semaphorin receptor binding [GO:0030215]
TRINITY_DN14827_c0_g1_i2	383.722.526.519.131	205.955.287.416.911	133.693.430.004.873	273.286.844.234.469	27.380.991.951.596	293.617.935.448.481	349.458.653.588.894	375.073.195.660.773	262.914.299.583.671	313.049.214.792.335	422.105.831.747.221	0.425073194	676.553.746.468.092	167.232.868.593.894	0.616843668	0	0.319369658	1.28E-52	Q9NAS9	CLP15_ANOGA	CLIP domain-containing serine protease B15 (EC 3.4.21.-)	3.4.21.-	GO:0004252; GO:0005615; GO:0006508; GO:0042832; GO:0045087; GO:0050829	defense response to Gram-negative bacterium [GO:0050829]; defense response to protozoan [GO:0042832]; innate immune response [GO:0045087]; proteolysis [GO:0006508]	extracellular space [GO:0005615]	serine-type endopeptidase activity [GO:0004252]
TRINITY_DN17248_c0_g1_i3	486.790.835.381.712	531.505.960.420.513	616.823.656.417.547	0	563.366.299.015.577	617.463.415.961.261	303.536.575.001.749	698.293.096.844.214	32.248.740.142.682	570.430.968.607.014	582.300.270.297.061	0	648.593.002.095.149	265.394.171.020.642	0	2,70E+08	0	4.89E-179	Q13615	MTMR3_HUMAN	Myotubularin-related protein 3 (EC 3.1.3.48) (FYVE domain-containing dual specificity protein phosphatase 1) (FYVE-DSP1) (Phosphatidylinositol-3,5-bisphosphate 3-phosphatase) (EC 3.1.3.95) (Phosphatidylinositol-3-phosphate phosphatase) (EC 3.1.3.64) (Zinc finger FYVE domain-containing protein 10)	3.1.3.48; 3.1.3.95; 3.1.3.64	GO:0004438; GO:0004722; GO:0004725; GO:0005737; GO:0005829; GO:0006470; GO:0006661; GO:0016020; GO:0016236; GO:0019898; GO:0019903; GO:0042149; GO:0046856; GO:0046872; GO:0052629; GO:0060304; GO:1904562; GO:2000785	cellular response to glucose starvation [GO:0042149]; macroautophagy [GO:0016236]; phosphatidylinositol 5-phosphate metabolic process [GO:1904562]; phosphatidylinositol biosynthetic process [GO:0006661]; phosphatidylinositol dephosphorylation [GO:0046856]; protein dephosphorylation [GO:0006470]; regulation of autophagosome assembly [GO:2000785]; regulation of phosphatidylinositol dephosphorylatio…	cytoplasm [GO:0005737]; cytosol [GO:0005829]; extrinsic component of membrane [GO:0019898]; membrane [GO:0016020]	metal ion binding [GO:0046872]; phosphatidylinositol-3,5-bisphosphate 3-phosphatase activity [GO:0052629]; phosphatidylinositol-3-phosphatase activity [GO:0004438]; protein phosphatase binding [GO:0019903]; protein serine/threonine phosphatase activity [GO:0004722]; protein tyrosine phosphatase activity [GO:0004725]
TRINITY_DN9903_c0_g1_i2	239.478.962.855.066	0.537951724	285.752.859.827.817	10.632.218.768.205	208.988.714.020.318	107.843.996.466.877	0.109909082	0.287318472	12.476.403.420.265	109.527.680.785.911	239.755.150.068.391	0.1205147	12.298.788.313.142	0.613416634	0	0	0	6.02E-26	Q5G265	NETR_SAGLB	Neurotrypsin (EC 3.4.21.-) (Serine protease 12)	3.4.21.-	GO:0004252; GO:0005044; GO:0005576; GO:0005886; GO:0006887; GO:0030424	exocytosis [GO:0006887]	axon [GO:0030424]; extracellular region [GO:0005576]; plasma membrane [GO:0005886]	scavenger receptor activity [GO:0005044]; serine-type endopeptidase activity [GO:0004252]
TRINITY_DN16276_c0_g1_i3	147.725.916.043.011	230.469.673.508.085	459.649.451.547.764	408.257.413.660.107	365.566.925.860.218	413.716.531.446.056	100.254.135.831.054	195.461.319.729.666	107.221.995.708.368	256.950.779.200.172	157.300.752.015.174	0.951685913	288.155.292.045.124	221.359.829.679.892	0.276018868	0.524351395	0.563431959	9.81E-37	O61387	CP6B7_HELAM	Cytochrome P450 6B7 (EC 1.14.14.1) (CYPVIB7)	1.14.14.1	GO:0005506; GO:0005789; GO:0020037; GO:0031090; GO:0070330		endoplasmic reticulum membrane [GO:0005789]; organelle membrane [GO:0031090]	aromatase activity [GO:0070330]; heme binding [GO:0020037]; iron ion binding [GO:0005506]
TRINITY_DN2337_c0_g1_i1	334.168.087.298.527	438.664.546.724.741	243.732.707.911.846	569.700.507.740.054	609.392.692.954.867	639.561.787.742.696	132.970.918.613.034	115.863.671.316.242	139.648.540.267.082	297.234.598.357.769	222.029.527.083.991	0.572501036	447.766.128.533.638	348.034.557.146.911	10.311.671.751.406	0.853147585	0.419866509	1.90E-25	Q5NVN3	B4GT3_PONAB	Beta-1,4-galactosyltransferase 3 (Beta-1,4-GalTase 3) (Beta4Gal-T3) (b4Gal-T3) (EC 2.4.1.-) (Beta-N-acetylglucosaminyl-glycolipid beta-1,4-galactosyltransferase) (Beta-N-acetylglucosaminylglycopeptide beta-1,4-galactosyltransferase) (EC 2.4.1.38) (N-acetyllactosamine synthase) (EC 2.4.1.90) (Nal synthase) (UDP-Gal:beta-GlcNAc beta-1,4-galactosyltransferase 3) (UDP-galactose:beta-N-acetylglucosami…	2.4.1.-; 2.4.1.38; 2.4.1.90	GO:0003831; GO:0003945; GO:0005975; GO:0006486; GO:0016021; GO:0032580; GO:0046872	carbohydrate metabolic process [GO:0005975]; protein glycosylation [GO:0006486]	Golgi cisterna membrane [GO:0032580]; integral component of membrane [GO:0016021]	beta-N-acetylglucosaminylglycopeptide beta-1,4-galactosyltransferase activity [GO:0003831]; metal ion binding [GO:0046872]; N-acetyllactosamine synthase activity [GO:0003945]
TRINITY_DN26709_c0_g1_i1	374.311.656.227.246	759.376.495.437.015	312.014.041.668.226	470.855.402.591.937	744.653.408.746.502	298.496.775.935.105	0	381.723.112.449.304	0.822509794	295.947.868.494.748	523.560.913.935.387	160.318.877.900.268	702.178.701.564.114	216.579.946.276.487	0	0.477818047	0	6.64E-27	Q9W5U2	CHI10_DROME	Probable chitinase 10 (EC 3.2.1.14) (Probable chitinase 1) (Probable chitinase 3)	3.2.1.14	GO:0000272; GO:0004568; GO:0005576; GO:0006032; GO:0008061	chitin catabolic process [GO:0006032]; polysaccharide catabolic process [GO:0000272]	extracellular region [GO:0005576]	chitinase activity [GO:0004568]; chitin binding [GO:0008061]
TRINITY_DN14965_c0_g2_i2	312.542.104.649.187	33.713.838.397.676	0.876827781	0.000137272	279.018.552.182.388	244.407.678.545.828	0	164.699.637.959.755	198.540.505.871.736	326.730.767.225.041	131.367.930.047.656	154.467.823.962.302	153.029.560.611.991	0.527625742	8,54E+07	0	0	6.65E-58	Q7Z0G7	SETD7_HALRO	Histone-lysine N-methyltransferase SETD7 (EC 2.1.1.43) (SET domain-containing protein 7)	2.1.1.43	GO:0005634; GO:0005694; GO:0006355; GO:0016279; GO:0018024; GO:0018026; GO:0018027	peptidyl-lysine dimethylation [GO:0018027]; peptidyl-lysine monomethylation [GO:0018026]; regulation of transcription, DNA-templated [GO:0006355]	chromosome [GO:0005694]; nucleus [GO:0005634]	histone-lysine N-methyltransferase activity [GO:0018024]; protein-lysine N-methyltransferase activity [GO:0016279]
TRINITY_DN12380_c0_g1_i1	180.406.701.019.803	185.309.416.060.294	208.820.461.614.367	195.777.692.236.629	305.681.675.409.902	33.295.987.274.521	669.771.092.544.355	155.032.711.681.452	15.171.167.833.139	134.320.652.517.017	800.416.099.202.357	951.636.482.026.004	158.065.950.556.701	307.756.505.099.781	0	17.410.616.363.151	101.699.249.233.761	3.89E-27	Q9CQT9	RAB5I_MOUSE	Uncharacterized protein RAB5IF homolog (Rab5-interacting protein) (RIP5)		GO:0005739		mitochondrion [GO:0005739]
TRINITY_DN16538_c2_g1_i3	69.266.268.553.766	86.137.487.154.068	548.387.502.993.826	289.083.057.678.902	7.559.162.013.059	704.968.049.162.531	236.987.939.338.869	833.217.208.250.994	766.107.631.818.712	63.183.966.068.882	541.544.576.497.209	550.022.752.403.221	501.815.133.951.832	665.603.267.862.479	0.591958793	0.941609534	22.829.622.271.583	6.37E-140	Q86B79	UNK_DROME	RING finger protein unkempt		GO:0002164; GO:0003677; GO:0005737; GO:0007476; GO:0008270; GO:0008407; GO:0030182; GO:0048749; GO:0050767	chaeta morphogenesis [GO:0008407]; compound eye development [GO:0048749]; imaginal disc-derived wing morphogenesis [GO:0007476]; larval development [GO:0002164]; neuron differentiation [GO:0030182]; regulation of neurogenesis [GO:0050767]	cytoplasm [GO:0005737]	DNA binding [GO:0003677]; zinc ion binding [GO:0008270]
TRINITY_DN15752_c0_g1_i1	635.193.669.618.005	368.392.299.002.854	71.897.946.234.624	39.583.650.406.086	319.205.076.999.573	357.160.031.254.222	365.662.330.835.405	47.263.009.744.076	711.346.465.974.643	273.400.993.089.985	440.021.123.871.846	152.065.888.398.496	43.114.983.878.502	129.778.033.194.712	106.571.706.548.392	112.047.544.919.692	0.696027082	2.57E-12	Q21701	NHR12_CAEEL	Nuclear hormone receptor family member nhr-12		GO:0003700; GO:0005634; GO:0008270; GO:0043565		nucleus [GO:0005634]	DNA-binding transcription factor activity [GO:0003700]; sequence-specific DNA binding [GO:0043565]; zinc ion binding [GO:0008270]
TRINITY_DN14344_c0_g1_i3	963.815.910.175.244	89.486.030.974.891	108.955.746.272.686	129.115.978.132.075	165.275.080.200.899	119.323.379.957.402	613.843.139.533.475	135.267.257.626.672	230.734.546.848.629	352.457.946.996.957	499.035.718.663.289	668.005.574.203.564	188.458.498.002.606	335.303.743.728.787	142.776.422.437.375	438.470.981.478.687	215.420.469.088.066	0	P30531	SC6A1_HUMAN	Sodium- and chloride-dependent GABA transporter 1 (GAT-1) (Solute carrier family 6 member 1)		GO:0005332; GO:0005886; GO:0007268; GO:0007612; GO:0009636; GO:0009744; GO:0009986; GO:0010288; GO:0014054; GO:0014074; GO:0016020; GO:0016021; GO:0030424; GO:0032229; GO:0032355; GO:0042165; GO:0042220; GO:0043005; GO:0046872; GO:0051260; GO:0051592; GO:0051939; GO:0098982; GO:0099055; GO:0099056	chemical synaptic transmission [GO:0007268]; gamma-aminobutyric acid import [GO:0051939]; learning [GO:0007612]; negative regulation of synaptic transmission, GABAergic [GO:0032229]; positive regulation of gamma-aminobutyric acid secretion [GO:0014054]; protein homooligomerization [GO:0051260]; response to calcium ion [GO:0051592]; response to cocaine [GO:0042220]; response to estradiol [GO:00323…	axon [GO:0030424]; cell surface [GO:0009986]; GABA-ergic synapse [GO:0098982]; integral component of membrane [GO:0016021]; integral component of postsynaptic membrane [GO:0099055]; integral component of presynaptic membrane [GO:0099056]; membrane [GO:0016020]; neuron projection [GO:0043005]; plasma membrane [GO:0005886]	gamma-aminobutyric acid:sodium symporter activity [GO:0005332]; metal ion binding [GO:0046872]; neurotransmitter binding [GO:0042165]
TRINITY_DN12365_c0_g1_i3	103.601.633.841.315	120.062.343.793.509	143.532.485.939.386	737.398.078.334.831	116.232.398.547.201	980.766.260.860.922	132.959.277.290.394	13.110.277.922.433	209.303.107.770.729	367.070.861.105.669	703.060.984.481.665	248.695.718.993.228	188.647.351.802.921	387.386.007.210.633	450.807.245.254.198	120.971.146.243.047	161.611.947.774.171	4.03E-33	P05661	MYSA_DROME	Myosin heavy chain, muscle		GO:0003774; GO:0005516; GO:0005524; GO:0005703; GO:0005863; GO:0006936; GO:0007298; GO:0007427; GO:0007517; GO:0007527; GO:0008307; GO:0016459; GO:0030017; GO:0030239; GO:0030241; GO:0030898; GO:0031033; GO:0031672; GO:0040011; GO:0042623; GO:0042692; GO:0042803; GO:0043520; GO:0045214; GO:0050821; GO:0051015; GO:0060361; GO:0071689	adult somatic muscle development [GO:0007527]; border follicle cell migration [GO:0007298]; epithelial cell migration, open tracheal system [GO:0007427]; flight [GO:0060361]; locomotion [GO:0040011]; muscle cell differentiation [GO:0042692]; muscle contraction [GO:0006936]; muscle organ development [GO:0007517]; muscle thin filament assembly [GO:0071689]; myofibril assembly [GO:0030239]; myosin f…	A band [GO:0031672]; myosin complex [GO:0016459]; polytene chromosome puff [GO:0005703]; sarcomere [GO:0030017]; striated muscle myosin thick filament [GO:0005863]	actin-dependent ATPase activity [GO:0030898]; actin filament binding [GO:0051015]; ATPase activity, coupled [GO:0042623]; ATP binding [GO:0005524]; calmodulin binding [GO:0005516]; motor activity [GO:0003774]; protein homodimerization activity [GO:0042803]; structural constituent of muscle [GO:0008307]
TRINITY_DN16324_c0_g1_i8	11.967.306.721.679	126.741.409.814.391	0.757258201	0	0	0	0	118.539.783.598.967	166.953.714.227.722	0.018873932	0	0.028451319	0.913011277	0.252987079	0	0	0	2.44E-125	Q91WG5	AAKG2_MOUSE	5'-AMP-activated protein kinase subunit gamma-2 (AMPK gamma2) (AMPK subunit gamma-2)		GO:0004679; GO:0004862; GO:0005524; GO:0005654; GO:0005829; GO:0005977; GO:0006110; GO:0006469; GO:0006633; GO:0008603; GO:0008607; GO:0010800; GO:0016208; GO:0019217; GO:0019901; GO:0030295; GO:0031588; GO:0035556; GO:0043531; GO:0045860; GO:0050790	fatty acid biosynthetic process [GO:0006633]; glycogen metabolic process [GO:0005977]; intracellular signal transduction [GO:0035556]; negative regulation of protein kinase activity [GO:0006469]; positive regulation of peptidyl-threonine phosphorylation [GO:0010800]; positive regulation of protein kinase activity [GO:0045860]; regulation of catalytic activity [GO:0050790]; regulation of fatty aci…	cytosol [GO:0005829]; nucleoplasm [GO:0005654]; nucleotide-activated protein kinase complex [GO:0031588]	ADP binding [GO:0043531]; AMP-activated protein kinase activity [GO:0004679]; AMP binding [GO:0016208]; ATP binding [GO:0005524]; cAMP-dependent protein kinase inhibitor activity [GO:0004862]; cAMP-dependent protein kinase regulator activity [GO:0008603]; phosphorylase kinase regulator activity [GO:0008607]; protein kinase activator activity [GO:0030295]; protein kinase binding [GO:0019901]
TRINITY_DN13867_c0_g1_i2	375.769.920.671.382	376.240.476.060.447	2.345.498.328.696	30.199.820.063.651	0	0	0	31.855.524.842.618	287.747.916.779.238	0	0	0	397.501.977.441.038	0	0	0	0	0	Q6GPQ5	DPH1_XENLA	2-(3-amino-3-carboxypropyl)histidine synthase subunit 1 (EC 2.5.1.108) (Diphthamide biosynthesis protein 1) (Diphtheria toxin resistance protein 1) (S-adenosyl-L-methionine:L-histidine 3-amino-3-carboxypropyltransferase 1)	2.5.1.108	GO:0005634; GO:0005737; GO:0016740; GO:0017183	peptidyl-diphthamide biosynthetic process from peptidyl-histidine [GO:0017183]	cytoplasm [GO:0005737]; nucleus [GO:0005634]	transferase activity [GO:0016740]
TRINITY_DN17815_c0_g1_i14	0.385717165	0.993778463	0.915174062	0.236349526	0.327458481	0.312865244	0.047461794	0.940210076	130.562.211.781.901	0.293704336	0.16991223	0.262774641	0.393806832	0	0	0	0	1.53E-38	Q09225	NRF6_CAEEL	Nose resistant to fluoxetine protein 6 (Protein nrf-6)		GO:0006869; GO:0007275; GO:0008289; GO:0016021; GO:0016747	lipid transport [GO:0006869]; multicellular organism development [GO:0007275]	integral component of membrane [GO:0016021]	lipid binding [GO:0008289]; transferase activity, transferring acyl groups other than amino-acyl groups [GO:0016747]
TRINITY_DN16730_c1_g2_i1	443.050.781.270.387	403.489.832.093.946	311.247.942.756.084	17.207.542.192.317	326.518.098.459.513	204.508.294.276.627	566.898.840.212.537	477.143.216.156.602	135.020.402.908.373	103.805.234.857.832	916.002.924.847.583	504.141.238.785.041	359.969.120.269.954	0.627915866	323.631.855.669.813	204.034.519.507.319	233.184.851.493.022	4.78E-42	P05661	MYSA_DROME	Myosin heavy chain, muscle		GO:0003774; GO:0005516; GO:0005524; GO:0005703; GO:0005863; GO:0006936; GO:0007298; GO:0007427; GO:0007517; GO:0007527; GO:0008307; GO:0016459; GO:0030017; GO:0030239; GO:0030241; GO:0030898; GO:0031033; GO:0031672; GO:0040011; GO:0042623; GO:0042692; GO:0042803; GO:0043520; GO:0045214; GO:0050821; GO:0051015; GO:0060361; GO:0071689	adult somatic muscle development [GO:0007527]; border follicle cell migration [GO:0007298]; epithelial cell migration, open tracheal system [GO:0007427]; flight [GO:0060361]; locomotion [GO:0040011]; muscle cell differentiation [GO:0042692]; muscle contraction [GO:0006936]; muscle organ development [GO:0007517]; muscle thin filament assembly [GO:0071689]; myofibril assembly [GO:0030239]; myosin f…	A band [GO:0031672]; myosin complex [GO:0016459]; polytene chromosome puff [GO:0005703]; sarcomere [GO:0030017]; striated muscle myosin thick filament [GO:0005863]	actin-dependent ATPase activity [GO:0030898]; actin filament binding [GO:0051015]; ATPase activity, coupled [GO:0042623]; ATP binding [GO:0005524]; calmodulin binding [GO:0005516]; motor activity [GO:0003774]; protein homodimerization activity [GO:0042803]; structural constituent of muscle [GO:0008307]
TRINITY_DN9261_c0_g1_i2	294.896.885.919.574	870.996.711.275.685	819.388.226.543.133	544.796.880.658.155	0	0.946584371	549.884.897.728.486	353.065.221.124.281	213.481.157.203.595	0.146640836	561.864.111.554.751	0.381298953	387.689.398.933.082	0.17170302	137.356.245.337.261	170.464.816.604.207	0.186427215	1.51E-22	O48709	PI5K3_ARATH	Phosphatidylinositol 4-phosphate 5-kinase 3 (AtPIP5K3) (EC 2.7.1.68) (1-phosphatidylinositol 4-phosphate kinase 3) (Diphosphoinositide kinase 3) (PtdIns(4)P-5-kinase 3)	2.7.1.68	GO:0005524; GO:0005737; GO:0005886; GO:0016308; GO:0016324; GO:0048766; GO:0048767; GO:0048768; GO:2000114	regulation of establishment of cell polarity [GO:2000114]; root hair cell tip growth [GO:0048768]; root hair elongation [GO:0048767]; root hair initiation [GO:0048766]	apical plasma membrane [GO:0016324]; cytoplasm [GO:0005737]; plasma membrane [GO:0005886]	1-phosphatidylinositol-4-phosphate 5-kinase activity [GO:0016308]; ATP binding [GO:0005524]
TRINITY_DN15050_c0_g1_i1	247.292.562.737.133	324.069.591.079.785	307.449.859.478.062	100.036.290.696.957	0	680.102.464.741.964	995.517.255.066.196	456.836.217.362.024	882.603.253.374.641	2,68E+08	0	0	115.571.665.410.645	0	0	0	0	3.63E-67	Q8KZT5	GBH_ARTS8	Guanidinobutyrase (GBase) (EC 3.5.3.7) (D-arginase) (EC 3.5.3.10)	3.5.3.7; 3.5.3.10	GO:0046872; GO:0047817; GO:0047971			D-arginase activity [GO:0047817]; guanidinobutyrase activity [GO:0047971]; metal ion binding [GO:0046872]
TRINITY_DN15956_c0_g1_i3	0.490776399	528.761.497.170.199	0.188596125	0	0.563126544	0.357103182	166.066.937.004.213	132.334.241.731.475	0.853293959	0	0.366629406	0.335637048	0.765068858	0.231086991	0	0	0.165782812	2.08E-11	E1B932	KLH12_BOVIN	Kelch-like protein 12		GO:0000139; GO:0005815; GO:0006513; GO:0006888; GO:0014029; GO:0014032; GO:0016055; GO:0030127; GO:0030134; GO:0031463; GO:0042802; GO:0048208	COPII vesicle coating [GO:0048208]; endoplasmic reticulum to Golgi vesicle-mediated transport [GO:0006888]; neural crest cell development [GO:0014032]; neural crest formation [GO:0014029]; protein monoubiquitination [GO:0006513]; Wnt signaling pathway [GO:0016055]	COPII-coated ER to Golgi transport vesicle [GO:0030134]; COPII vesicle coat [GO:0030127]; Cul3-RING ubiquitin ligase complex [GO:0031463]; Golgi membrane [GO:0000139]; microtubule organizing center [GO:0005815]	identical protein binding [GO:0042802]
TRINITY_DN17235_c0_g1_i3	160.168.368.894.201	353.561.580.284.757	421.046.746.105.272	102.395.907.140.829	658.018.851.304.628	640.230.464.069.211	621.963.705.302.012	734.562.594.104.349	209.989.794.990.919	253.366.900.997.875	371.582.361.190.061	714.563.909.726.706	118.715.604.639.128	691.994.615.186.878	315.468.777.263.699	155.584.554.620.567	404.427.008.677.661	2.83E-43	Q6GNV7	DIRC2_XENLA	Solute carrier family 49 member 4 homolog (Disrupted in renal carcinoma protein 2 homolog)		GO:0005765; GO:0016021; GO:0055085	transmembrane transport [GO:0055085]	integral component of membrane [GO:0016021]; lysosomal membrane [GO:0005765]
TRINITY_DN17774_c1_g1_i1	107.777.460.187.916	183.786.677.020.825	723.238.568.833.968	66.508.879.303.085	449.500.724.941.052	112.434.721.622.217	798.588.223.446.429	967.774.024.506.936	111.711.995.707.205	418.029.844.350.766	336.583.668.448.349	48.309.824.053.635	653.957.586.593.107	451.822.849.353.469	15.060.085.036.743	18.690.192.262.672	190.776.598.326.345	3.82E-78	Q8R1K4	AT2L2_MOUSE	5-phosphohydroxy-L-lysine phospho-lyase (EC 4.2.3.134) (Alanine--glyoxylate aminotransferase 2-like 2)	4.2.3.134	GO:0005739; GO:0008483; GO:0016829; GO:0030170; GO:0042802		mitochondrion [GO:0005739]	identical protein binding [GO:0042802]; lyase activity [GO:0016829]; pyridoxal phosphate binding [GO:0030170]; transaminase activity [GO:0008483]
TRINITY_DN17217_c0_g3_i1	0.510877357	309.710.011.248.737	0.922676679	0.696198313	172.212.558.389.085	222.712.985.908.922	504.886.931.208.312	0.636769032	162.009.644.681.973	0.235621715	0.119096574	353.014.117.671.326	0.04563643	0	0.052548401	0	0.171171575	1.06E-93	Q9VEG6	PERC_DROME	Chorion peroxidase (EC 1.11.1.7) (Peroxinectin-related protein) (Dpxt)	1.11.1.7	GO:0001516; GO:0004601; GO:0004666; GO:0005615; GO:0006979; GO:0007304; GO:0007306; GO:0020037; GO:0030707; GO:0042743; GO:0042744; GO:0046872	chorion-containing eggshell formation [GO:0007304]; eggshell chorion assembly [GO:0007306]; hydrogen peroxide catabolic process [GO:0042744]; hydrogen peroxide metabolic process [GO:0042743]; ovarian follicle cell development [GO:0030707]; prostaglandin biosynthetic process [GO:0001516]; response to oxidative stress [GO:0006979]	extracellular space [GO:0005615]	heme binding [GO:0020037]; metal ion binding [GO:0046872]; peroxidase activity [GO:0004601]; prostaglandin-endoperoxide synthase activity [GO:0004666]
TRINITY_DN16674_c0_g1_i4	726.920.034.922.975	108.032.484.270.085	103.917.546.097.822	453.225.699.390.209	129.985.601.624.899	362.129.998.095.501	543.032.935.659.345	301.144.277.572.601	735.021.731.450.105	11.486.808.097.634	216.693.000.833.697	341.055.989.609.227	471.645.304.590.547	208.131.380.605.744	0.26940207	0	0	1.93E-43	O02485	YDJ1_CAEEL	Uncharacterized protein ZK1073.1
TRINITY_DN17323_c0_g1_i1	803.566.489.632.253	36.763.684.452.703	563.809.871.189.231	231.485.026.141.515	961.535.034.351.383	187.980.207.603.734	256.916.530.712.003	602.044.420.602.842	135.320.929.996.119	0.898911295	0.456497449	31.821.457.575.654	812.229.775.062.836	0.289487822	128.905.468.098.535	0.356049913	0.059985971	1.17E-45	P49946	FRIH_SALSA	Ferritin, heavy subunit (Ferritin H) (EC 1.16.3.1)	1.16.3.1	GO:0004322; GO:0005623; GO:0006826; GO:0006879; GO:0008199	cellular iron ion homeostasis [GO:0006879]; iron ion transport [GO:0006826]	cell [GO:0005623]	ferric iron binding [GO:0008199]; ferroxidase activity [GO:0004322]
TRINITY_DN16056_c0_g1_i1	456.114.845.015.878	784.093.422.479.193	27.362.022.783.777	0.7084848	381.916.030.839.716	730.816.147.199.476	169.546.575.818.856	142.382.047.081.398	108.153.862.616.138	0.713420137	0.379891542	0.229274279	232.046.217.415.703	0.11969371	0.533023901	0	0.370983139	3.53E-43	Q6NT16	S18B1_HUMAN	MFS-type transporter SLC18B1 (Solute carrier family 18 member B1)		GO:0016021; GO:0055085	transmembrane transport [GO:0055085]	integral component of membrane [GO:0016021]
TRINITY_DN16092_c0_g5_i8	0.200860907	0.895667014	0.501687603	0.193798875	0.184651296	0.647746904	0.178095018	0.299414911	218.109.196.959.306	0.162296489	2,46E+06	0	0.614091095	0.184800491	0	0	0	0	P79098	AMPN_BOVIN	Aminopeptidase N (AP-N) (bAPN) (EC 3.4.11.2) (Alanyl aminopeptidase) (Aminopeptidase M) (AP-M) (Microsomal aminopeptidase) (CD antigen CD13)	3.4.11.2	GO:0001525; GO:0001618; GO:0005737; GO:0005886; GO:0006508; GO:0008270; GO:0016021; GO:0030154; GO:0042277; GO:0043171; GO:0070006	angiogenesis [GO:0001525]; cell differentiation [GO:0030154]; peptide catabolic process [GO:0043171]; proteolysis [GO:0006508]	cytoplasm [GO:0005737]; integral component of membrane [GO:0016021]; plasma membrane [GO:0005886]	metalloaminopeptidase activity [GO:0070006]; peptide binding [GO:0042277]; virus receptor activity [GO:0001618]; zinc ion binding [GO:0008270]
TRINITY_DN17250_c0_g1_i1	715.963.257.798.505	711.997.800.504.243	648.728.955.433.222	473.319.522.544.283	511.188.521.308.891	437.144.758.338.246	47.529.438.316.113	349.954.863.418.095	167.691.964.550.953	0.537115874	127.998.303.212.035	117.392.632.668.174	566.943.674.410.008	158.590.090.903.478	210.002.442.984.953	330.955.153.375.389	172.189.800.890.278	2.18E-48	Q5EA55	GOGA7_BOVIN	Golgin subfamily A member 7		GO:0002178; GO:0005795; GO:0006612; GO:0018230; GO:0031228; GO:0043001; GO:0050821	Golgi to plasma membrane protein transport [GO:0043001]; peptidyl-L-cysteine S-palmitoylation [GO:0018230]; protein stabilization [GO:0050821]; protein targeting to membrane [GO:0006612]	Golgi stack [GO:0005795]; intrinsic component of Golgi membrane [GO:0031228]; palmitoyltransferase complex [GO:0002178]
TRINITY_DN8215_c0_g1_i1	157.153.748.797.699	277.562.850.150.755	261.996.523.538.205	177.918.644.490.846	635.702.846.398.095	14.036.184.272.979	25.748.929.220.673	0.267109048	718.283.361.653.099	0.248505844	0	0.053847562	185.307.792.561.086	0.145488819	0	120.366.378.136.558	0.078982522	3.35E-06	O96006	ZBED1_HUMAN	Zinc finger BED domain-containing protein 1 (Putative Ac-like transposable element) (dREF homolog)		GO:0000978; GO:0000981; GO:0001228; GO:0005654; GO:0019789; GO:0042802; GO:0043565; GO:0045944; GO:0046872; GO:0046983	positive regulation of transcription by RNA polymerase II [GO:0045944]	nucleoplasm [GO:0005654]	DNA-binding transcription activator activity, RNA polymerase II-specific [GO:0001228]; DNA-binding transcription factor activity, RNA polymerase II-specific [GO:0000981]; identical protein binding [GO:0042802]; metal ion binding [GO:0046872]; protein dimerization activity [GO:0046983]; RNA polymerase II proximal promoter sequence-specific DNA binding [GO:0000978]; sequence-specific DNA binding [G…
TRINITY_DN16677_c0_g4_i1	517.946.554.309.653	50.095.725.815.937	183.579.885.234.006	41.864.861.739.514	385.403.402.272.729	366.231.608.142.671	146.961.761.086.509	271.762.410.815.174	850.021.681.669.545	164.877.780.147.868	67.082.575.638.417	317.772.627.347.716	189.188.090.171.678	235.435.141.599.381	172.547.371.900.188	955.727.766.692.462	211.026.636.466.459	1.14E-90	Q9W719	HPRT_CHICK	Hypoxanthine-guanine phosphoribosyltransferase (HGPRT) (HGPRTase) (EC 2.4.2.8)	2.4.2.8	GO:0000166; GO:0000287; GO:0002057; GO:0002060; GO:0004422; GO:0005694; GO:0005737; GO:0006164; GO:0006166; GO:0006168; GO:0006178; GO:0032263; GO:0032264; GO:0042803; GO:0043103; GO:0045964; GO:0046038; GO:0046040; GO:0046100; GO:0051289; GO:0052657	adenine salvage [GO:0006168]; GMP catabolic process [GO:0046038]; GMP salvage [GO:0032263]; guanine salvage [GO:0006178]; hypoxanthine metabolic process [GO:0046100]; hypoxanthine salvage [GO:0043103]; IMP metabolic process [GO:0046040]; IMP salvage [GO:0032264]; positive regulation of dopamine metabolic process [GO:0045964]; protein homotetramerization [GO:0051289]; purine nucleotide biosyntheti…	chromosome [GO:0005694]; cytoplasm [GO:0005737]	guanine binding [GO:0002057]; guanine phosphoribosyltransferase activity [GO:0052657]; hypoxanthine phosphoribosyltransferase activity [GO:0004422]; magnesium ion binding [GO:0000287]; nucleotide binding [GO:0000166]; protein homodimerization activity [GO:0042803]; purine nucleobase binding [GO:0002060]
TRINITY_DN16365_c0_g4_i1	171.642.650.711.549	153.095.896.579.109	397.432.610.857.453	243.282.605.029.795	271.818.157.298.948	54.322.518.574.464	509.267.265.536.927	114.137.463.725.522	214.612.965.429.789	21.237.638.279.679	0.751429457	202.482.892.199.854	662.259.875.100.543	174.071.337.995.193	0.828873894	522.562.834.348.759	0.404997052	1.06E-13	Q8N6F8	MET27_HUMAN	Methyltransferase-like protein 27 (Williams-Beuren syndrome chromosomal region 27 protein)
TRINITY_DN15926_c0_g1_i8	710.616.074.303.663	61.616.099.326.618	0.206057815	556.071.564.410.723	340.043.161.908.168	112.806.143.543.574	101.082.924.238.786	0.121808314	335.323.936.317.711	0	0	0	0	0	0.109126588	162.516.763.805.483	0.19043495	6.61E-33	Q7RTY0	MOT13_HUMAN	Monocarboxylate transporter 13 (MCT 13) (Solute carrier family 16 member 13)		GO:0000139; GO:0005794; GO:0005887; GO:0008028; GO:0015293; GO:0015718	monocarboxylic acid transport [GO:0015718]	Golgi apparatus [GO:0005794]; Golgi membrane [GO:0000139]; integral component of plasma membrane [GO:0005887]	monocarboxylic acid transmembrane transporter activity [GO:0008028]; symporter activity [GO:0015293]
TRINITY_DN15891_c1_g1_i2	269.975.190.556.636	172.123.487.809.455	151.422.944.265.171	406.443.178.881.216	214.095.905.321.741	125.892.709.421.521	131.179.712.428.219	140.627.482.415.715	532.983.567.439.581	492.052.524.468.616	29.824.143.358.071	399.691.774.422.835	736.408.964.375.227	0.695732873	181.377.048.928.144	981.261.345.780.231	500.562.918.184.594	3.64E-11	Q8N6F8	MET27_HUMAN	Methyltransferase-like protein 27 (Williams-Beuren syndrome chromosomal region 27 protein)
TRINITY_DN15716_c0_g1_i2	317.520.833.598.479	623.410.827.071.863	968.075.207.979.119	70.769.972.919.398	301.190.905.751.502	212.436.449.955.796	13.101.200.479.242	166.520.126.373.035	653.162.401.245.167	810.739.746.024.867	223.753.234.828.212	389.544.578.557.966	148.229.439.639.011	216.269.564.808.651	586.425.944.283.338	523.901.784.717.801	109.545.228.848.216	3.96E-58	Q00277	GPX1_SCHMA	Glutathione peroxidase (GPX) (EC 1.11.1.9)	1.11.1.9	GO:0004602; GO:0006979	response to oxidative stress [GO:0006979]		glutathione peroxidase activity [GO:0004602]
TRINITY_DN11077_c0_g1_i1	183.725.880.666.122	164.439.625.447.341	0.861457095	288.891.362.546.447	274.127.390.311.461	0.879078951	0.268773683	0.62454565	247.277.247.082.123	0.181577577	0	0.314761526	0.492364349	0.106305376	0	0.117265305	0.230842941	2.20E-73	Q8K4X7	PLCD_MOUSE	1-acyl-sn-glycerol-3-phosphate acyltransferase delta (EC 2.3.1.51) (1-acylglycerol-3-phosphate O-acyltransferase 4) (1-AGP acyltransferase 4) (1-AGPAT 4) (Lysophosphatidic acid acyltransferase delta) (LPAAT-delta)	2.3.1.51	GO:0003841; GO:0005741; GO:0006644; GO:0016021; GO:0016024; GO:0016746; GO:0042171; GO:0043170	CDP-diacylglycerol biosynthetic process [GO:0016024]; macromolecule metabolic process [GO:0043170]; phospholipid metabolic process [GO:0006644]	integral component of membrane [GO:0016021]; mitochondrial outer membrane [GO:0005741]	1-acylglycerol-3-phosphate O-acyltransferase activity [GO:0003841]; lysophosphatidic acid acyltransferase activity [GO:0042171]; transferase activity, transferring acyl groups [GO:0016746]
TRINITY_DN17182_c0_g1_i8	541.535.784.582.613	745.609.249.998.523	167.897.980.051.395	656.067.447.939.577	658.647.232.626.955	463.799.384.317.069	109.783.880.485.213	136.032.223.259.657	23.649.739.873.012	0.288169749	0	0.465210278	115.163.009.044.669	0.350727034	0.345482452	0.782381509	0.52327987	2.56E-66	Q9UH92	MLX_HUMAN	Max-like protein X (Class D basic helix-loop-helix protein 13) (bHLHd13) (Max-like bHLHZip protein) (Protein BigMax) (Transcription factor-like protein 4)		GO:0000122; GO:0000977; GO:0000981; GO:0001227; GO:0003677; GO:0003700; GO:0005634; GO:0005654; GO:0005737; GO:0005829; GO:0006355; GO:0006357; GO:0008134; GO:0031965; GO:0042803; GO:0045892; GO:0045944; GO:0046982	negative regulation of transcription, DNA-templated [GO:0045892]; negative regulation of transcription by RNA polymerase II [GO:0000122]; positive regulation of transcription by RNA polymerase II [GO:0045944]; regulation of transcription, DNA-templated [GO:0006355]; regulation of transcription by RNA polymerase II [GO:0006357]	cytoplasm [GO:0005737]; cytosol [GO:0005829]; nuclear membrane [GO:0031965]; nucleoplasm [GO:0005654]; nucleus [GO:0005634]	DNA binding [GO:0003677]; DNA-binding transcription factor activity [GO:0003700]; DNA-binding transcription factor activity, RNA polymerase II-specific [GO:0000981]; DNA-binding transcription repressor activity, RNA polymerase II-specific [GO:0001227]; protein heterodimerization activity [GO:0046982]; protein homodimerization activity [GO:0042803]; RNA polymerase II regulatory region sequence-spe…
TRINITY_DN15290_c0_g1_i3	448.282.155.787.046	551.423.547.219.884	19.499.252.241.714	0	353.523.288.523.789	0.579848259	0.678529707	0.483941005	237.449.510.000.724	0	0	0	143.690.523.049.352	0.453398326	0.778591499	0	0.483098873	9.70E-26	Q7Z410	TMPS9_HUMAN	Transmembrane protease serine 9 (EC 3.4.21.-) (Polyserase-I) (Polyserine protease 1) (Polyserase-1) [Cleaved into: Serase-1; Serase-2; Serase-3]	3.4.21.-	GO:0004252; GO:0005887		integral component of plasma membrane [GO:0005887]	serine-type endopeptidase activity [GO:0004252]
TRINITY_DN16173_c0_g1_i2	124.769.778.404.689	303.966.585.935.985	875.394.176.133.342	0	868.092.727.545.656	219.522.459.068.356	0	188.883.351.989.936	173.338.244.681.842	0	0	0	0	119.110.746.102.888	0	0	0	3.59E-14	O08762	NETR_MOUSE	Neurotrypsin (EC 3.4.21.-) (Brain-specific serine protease 3) (BSSP-3) (Motopsin) (Serine protease 12)	3.4.21.-	GO:0004252; GO:0005044; GO:0005886; GO:0006508; GO:0006887; GO:0008233; GO:0030424; GO:0030425; GO:0031410; GO:0031638; GO:0043083; GO:0043195; GO:0045202	exocytosis [GO:0006887]; proteolysis [GO:0006508]; zymogen activation [GO:0031638]	axon [GO:0030424]; cytoplasmic vesicle [GO:0031410]; dendrite [GO:0030425]; plasma membrane [GO:0005886]; synapse [GO:0045202]; synaptic cleft [GO:0043083]; terminal bouton [GO:0043195]	peptidase activity [GO:0008233]; scavenger receptor activity [GO:0005044]; serine-type endopeptidase activity [GO:0004252]
TRINITY_DN15233_c1_g2_i2	572.184.509.442.946	10.221.222.684.374	370.679.911.567.006	225.087.378.245.962	367.130.985.946.474	182.780.567.392.294	0	112.062.596.026.245	249.379.985.408.337	0	0.590215733	0.546113261	126.684.523.213.047	170.965.686.850.268	108.664.147.749.527	0.1823411	5,97E+09	1.15E-13	Q6NY73	L3BPB_DANRE	Galectin-3-binding protein B (Lectin galactoside-binding soluble 3-binding protein B)		GO:0005044; GO:0005576; GO:0007155; GO:0016020	cell adhesion [GO:0007155]	extracellular region [GO:0005576]; membrane [GO:0016020]	scavenger receptor activity [GO:0005044]
TRINITY_DN17577_c0_g1_i9	133.320.289.624.143	483.356.932.803.657	380.573.127.054.786	0.899276385	470.147.158.367.719	101.709.463.413.693	0	371.882.766.016.435	219.284.184.060.978	0.241611677	0	0.543571197	0	0.276060701	0	0	0	5.59E-48	O54750	CP2J6_MOUSE	Cytochrome P450 2J6 (EC 1.14.14.1) (Arachidonic acid epoxygenase) (CYPIIJ6)	1.14.14.1	GO:0001523; GO:0003958; GO:0005506; GO:0005737; GO:0005783; GO:0005789; GO:0006082; GO:0006805; GO:0007565; GO:0008392; GO:0008395; GO:0008404; GO:0008405; GO:0014070; GO:0016712; GO:0019369; GO:0019373; GO:0020037; GO:0031090; GO:0032966; GO:0035359; GO:0042738; GO:0043231; GO:0043651; GO:0055114; GO:0070330; GO:0071614; GO:1904469	arachidonic acid metabolic process [GO:0019369]; epoxygenase P450 pathway [GO:0019373]; exogenous drug catabolic process [GO:0042738]; female pregnancy [GO:0007565]; linoleic acid metabolic process [GO:0043651]; negative regulation of collagen biosynthetic process [GO:0032966]; negative regulation of peroxisome proliferator activated receptor signaling pathway [GO:0035359]; organic acid metabolic…	cytoplasm [GO:0005737]; endoplasmic reticulum [GO:0005783]; endoplasmic reticulum membrane [GO:0005789]; intracellular membrane-bounded organelle [GO:0043231]; organelle membrane [GO:0031090]	arachidonic acid 11,12-epoxygenase activity [GO:0008405]; arachidonic acid 14,15-epoxygenase activity [GO:0008404]; arachidonic acid epoxygenase activity [GO:0008392]; aromatase activity [GO:0070330]; heme binding [GO:0020037]; iron ion binding [GO:0005506]; linoleic acid epoxygenase activity [GO:0071614]; NADPH-hemoprotein reductase activity [GO:0003958]; oxidoreductase activity, acting on paire…
TRINITY_DN16173_c0_g3_i3	879.894.077.168.128	101.420.462.790.864	159.706.727.333.194	108.032.507.382.274	157.204.395.640.277	215.274.518.527.785	0	106.756.305.202.716	124.920.232.066.755	0.264161798	14.222.298.403.734	0.204977118	0	0	0.325084838	232.500.131.768.625	0.243242121	1.62E-09	Q5G265	NETR_SAGLB	Neurotrypsin (EC 3.4.21.-) (Serine protease 12)	3.4.21.-	GO:0004252; GO:0005044; GO:0005576; GO:0005886; GO:0006887; GO:0030424	exocytosis [GO:0006887]	axon [GO:0030424]; extracellular region [GO:0005576]; plasma membrane [GO:0005886]	scavenger receptor activity [GO:0005044]; serine-type endopeptidase activity [GO:0004252]
TRINITY_DN16522_c0_g1_i1	124.571.040.969.298	644.219.973.656.999	171.785.681.312.579	0	345.491.896.879.146	0	0.136796358	162.255.401.075.914	35.358.963.490.518	0	2,26E+05	0	0	0	0	0	0	3.21E-88	P79098	AMPN_BOVIN	Aminopeptidase N (AP-N) (bAPN) (EC 3.4.11.2) (Alanyl aminopeptidase) (Aminopeptidase M) (AP-M) (Microsomal aminopeptidase) (CD antigen CD13)	3.4.11.2	GO:0001525; GO:0001618; GO:0005737; GO:0005886; GO:0006508; GO:0008270; GO:0016021; GO:0030154; GO:0042277; GO:0043171; GO:0070006	angiogenesis [GO:0001525]; cell differentiation [GO:0030154]; peptide catabolic process [GO:0043171]; proteolysis [GO:0006508]	cytoplasm [GO:0005737]; integral component of membrane [GO:0016021]; plasma membrane [GO:0005886]	metalloaminopeptidase activity [GO:0070006]; peptide binding [GO:0042277]; virus receptor activity [GO:0001618]; zinc ion binding [GO:0008270]
TRINITY_DN15868_c0_g1_i5	198.043.150.524.563	230.161.804.359.638	24.621.275.039.156	0.719629304	0.809302977	0	0	220.454.428.448.888	159.643.530.435.026	0	0	0	0.156275136	0	0	0	0	4.18E-17	Q5QJ74	TBCEL_HUMAN	Tubulin-specific chaperone cofactor E-like protein (EL) (Leucine-rich repeat-containing protein 35)		GO:0005737; GO:0005856		cytoplasm [GO:0005737]; cytoskeleton [GO:0005856]
TRINITY_DN17469_c0_g1_i5	804.150.004.471.849	435.764.567.279.199	328.352.322.239.975	0	139.566.872.242.016	103.175.931.192.331	0	234.462.860.975.524	106.766.993.153.259	0	0	0	52.920.503.983.294	0	415.346.828.115.842	799.336.210.536.363	296.712.497.566.847	1.83E-126	P20478	GLNA2_DROME	Glutamine synthetase 2 cytoplasmic (EC 6.3.1.2) (Glutamate--ammonia ligase 2)	6.3.1.2	GO:0004356; GO:0005524; GO:0005737; GO:0006538; GO:0006542; GO:0007416; GO:0045213	glutamate catabolic process [GO:0006538]; glutamine biosynthetic process [GO:0006542]; neurotransmitter receptor metabolic process [GO:0045213]; synapse assembly [GO:0007416]	cytoplasm [GO:0005737]	ATP binding [GO:0005524]; glutamate-ammonia ligase activity [GO:0004356]
TRINITY_DN15233_c1_g1_i2	799.176.872.727.943	632.271.583.465.624	48.954.660.206.594	123.834.429.237.082	640.266.938.354.689	375.701.940.310.603	0.355220213	273.446.771.917.239	363.555.239.931.244	0	0.566570489	0.667015317	223.458.374.923.383	0	0.697846555	0.609647458	0.41910305	1.28E-08	F7J220	SRCR1_PATPE	Scavenger receptor cysteine-rich domain superfamily protein (ApSRCR1)		GO:0005044; GO:0006909; GO:0016021; GO:0030659; GO:0045087	innate immune response [GO:0045087]; phagocytosis [GO:0006909]	cytoplasmic vesicle membrane [GO:0030659]; integral component of membrane [GO:0016021]	scavenger receptor activity [GO:0005044]
TRINITY_DN11142_c0_g1_i1	229.265.313.828.118	11.603.301.897.037	0.797503915	0	302.871.077.107.101	211.465.618.542.471	0	0.804011182	201.622.638.794.801	0	0	0	111.315.377.631.832	0	0	0	0	1.47E-102	Q5SNQ7	SRAC1_DANRE	Protein SERAC1 (Serine active site-containing protein 1)		GO:0005739; GO:0005783; GO:0008654; GO:0016021	phospholipid biosynthetic process [GO:0008654]	endoplasmic reticulum [GO:0005783]; integral component of membrane [GO:0016021]; mitochondrion [GO:0005739]
TRINITY_DN16692_c1_g3_i3	945.176.234.697.701	514.270.489.221.352	123.602.521.724.022	668.744.627.771.666	435.990.152.544.185	840.167.651.745.766	690.559.085.924.635	284.274.800.446.646	294.805.440.704.387	223.070.942.636.211	209.993.162.151.054	215.830.482.145.688	355.703.627.839.267	311.851.558.739.986	319.764.734.777.664	323.643.364.372.637	505.755.482.171.482	6.05E-51	O15992	KARG_ANTJA	Arginine kinase (AK) (EC 2.7.3.3)	2.7.3.3	GO:0004054; GO:0005524			arginine kinase activity [GO:0004054]; ATP binding [GO:0005524]
TRINITY_DN14669_c0_g1_i3	885.345.358.627.857	940.415.092.080.802	2,88E+07	2,31E+08	929.267.438.247.387	0.146217292	315.197.872.077.854	0	654.080.215.433.673	3,38E+06	0	0	0.041467445	0.024946641	0.463834172	0.052608839	0.058575053	3.68E-14	Q9QUS1	NR1I3_RAT	Nuclear receptor subfamily 1 group I member 3 (Constitutive androstane receptor) (CAR)		GO:0000976; GO:0000977; GO:0000981; GO:0001649; GO:0003707; GO:0004879; GO:0005634; GO:0005737; GO:0005856; GO:0007275; GO:0008134; GO:0008270; GO:0030154; GO:0030374; GO:0038023; GO:0045944; GO:0090575	cell differentiation [GO:0030154]; multicellular organism development [GO:0007275]; osteoblast differentiation [GO:0001649]; positive regulation of transcription by RNA polymerase II [GO:0045944]	cytoplasm [GO:0005737]; cytoskeleton [GO:0005856]; nucleus [GO:0005634]; RNA polymerase II transcription factor complex [GO:0090575]	DNA-binding transcription factor activity, RNA polymerase II-specific [GO:0000981]; nuclear receptor activity [GO:0004879]; nuclear receptor transcription coactivator activity [GO:0030374]; RNA polymerase II regulatory region sequence-specific DNA binding [GO:0000977]; signaling receptor activity [GO:0038023]; steroid hormone receptor activity [GO:0003707]; transcription factor binding [GO:000813…
TRINITY_DN17268_c0_g1_i1	20.077.582.683.178	337.541.637.126.782	0	158.595.931.969.662	841.750.441.861.602	0.932326995	0	199.608.784.199.627	128.392.995.676.575	0	0	0	0	0	0	0	0	7.74E-11	P15555	DAC_STRSR	D-alanyl-D-alanine carboxypeptidase (DD-carboxypeptidase) (DD-peptidase) (EC 3.4.16.4)	3.4.16.4	GO:0005576; GO:0008360; GO:0009002; GO:0009252; GO:0071555	cell wall organization [GO:0071555]; peptidoglycan biosynthetic process [GO:0009252]; regulation of cell shape [GO:0008360]	extracellular region [GO:0005576]	serine-type D-Ala-D-Ala carboxypeptidase activity [GO:0009002]
TRINITY_DN17834_c0_g1_i4	10.108.376.703.098	219.078.346.553.678	0.185534833	196.998.079.281.154	920.474.400.934.694	0.985440876	0.492482251	568.662.999.298.199	597.646.153.235.825	0	0	0.19199233	0	0	0.337056127	0	0	9.39E-34	O18635	C12A2_MUSDO	Cytochrome P450 CYP12A2 (EC 1.14.-.-) (CYPXIIA2)	1.14.-.-	GO:0004497; GO:0005506; GO:0016705; GO:0020037			heme binding [GO:0020037]; iron ion binding [GO:0005506]; monooxygenase activity [GO:0004497]; oxidoreductase activity, acting on paired donors, with incorporation or reduction of molecular oxygen [GO:0016705]
TRINITY_DN16192_c0_g2_i2	213.116.889.340.112	426.558.039.939.506	0.228740898	0	637.344.901.932.451	0	0	180.689.953.540.879	803.260.923.667.302	0	0	0	0	0	0	0	0	1.29E-35	P21797	TNNC1_BALNU	Troponin C, isoform 1		GO:0005509			calcium ion binding [GO:0005509]
TRINITY_DN16782_c0_g1_i3	455.979.372.648.673	546.626.431.763.306	0.513797183	367.980.120.491.595	214.880.040.477.839	0	0.817562343	264.271.542.322.417	107.490.043.301.238	0.965513289	160.317.440.856.408	0.819355755	0	0.750582927	118.584.225.141.169	0.196223944	0	1.77E-07	P55155	VIT1_CAEEL	Vitellogenin-1		GO:0005319; GO:0005576; GO:0045735		extracellular region [GO:0005576]	lipid transporter activity [GO:0005319]; nutrient reservoir activity [GO:0045735]
TRINITY_DN16894_c0_g2_i2	319.710.676.299.431	777.572.787.664.761	0.552215138	0.708031524	955.980.170.461.637	0	0.222563682	124.975.054.914.888	471.879.656.563.612	0	0	0	0	0	0	0	0.584986012	2.19E-15	P54671	H1_DICDI	Histone H1		GO:0000786; GO:0003690; GO:0005516; GO:0005634; GO:0006334; GO:0006355; GO:0016584; GO:0030261; GO:0031012; GO:0031492; GO:0031936; GO:0045910	chromosome condensation [GO:0030261]; negative regulation of chromatin silencing [GO:0031936]; negative regulation of DNA recombination [GO:0045910]; nucleosome assembly [GO:0006334]; nucleosome positioning [GO:0016584]; regulation of transcription, DNA-templated [GO:0006355]	extracellular matrix [GO:0031012]; nucleosome [GO:0000786]; nucleus [GO:0005634]	calmodulin binding [GO:0005516]; double-stranded DNA binding [GO:0003690]; nucleosomal DNA binding [GO:0031492]
TRINITY_DN17510_c1_g1_i5	270.968.844.812.597	526.701.022.920.546	0.359656904	0.274155135	345.720.840.044.069	0	0	0.073335029	397.797.780.774.049	0	0	0	0	0	0.133140971	0	0	3.55E-17	Q6ZSM3	MOT12_HUMAN	Monocarboxylate transporter 12 (MCT 12) (Creatine transporter 2) (CRT2) (Solute carrier family 16 member 12)		GO:0005308; GO:0005886; GO:0005887; GO:0008028; GO:0015293; GO:0015718; GO:0015881	creatine transmembrane transport [GO:0015881]; monocarboxylic acid transport [GO:0015718]	integral component of plasma membrane [GO:0005887]; plasma membrane [GO:0005886]	creatine transmembrane transporter activity [GO:0005308]; monocarboxylic acid transmembrane transporter activity [GO:0008028]; symporter activity [GO:0015293]
TRINITY_DN20087_c0_g1_i1	426.032.097.158.389	459.782.774.494.149	277.925.103.953.831	419.412.331.614.669	147.399.260.857.277	472.683.840.555.334	289.041.107.789.902	12.593.264.635.217	260.496.674.959.815	117.161.881.100.749	181.362.038.953.196	507.745.135.149.436	357.407.154.009.497	308.668.180.503.045	228.632.824.822.304	264.826.660.242.868	148.950.072.729.273	1.28E-25	Q9D0P8	IFT27_MOUSE	Intraflagellar transport protein 27 homolog (Putative GTP-binding protein RAY-like) (Rab-like protein 4)		GO:0001822; GO:0003924; GO:0005525; GO:0005737; GO:0005813; GO:0005929; GO:0006886; GO:0007224; GO:0007283; GO:0030992; GO:0032482; GO:0036126; GO:0042073; GO:0060122; GO:0090102; GO:0097225; GO:0097228	cochlea development [GO:0090102]; inner ear receptor cell stereocilium organization [GO:0060122]; intracellular protein transport [GO:0006886]; intraciliary transport [GO:0042073]; kidney development [GO:0001822]; Rab protein signal transduction [GO:0032482]; smoothened signaling pathway [GO:0007224]; spermatogenesis [GO:0007283]	centrosome [GO:0005813]; cilium [GO:0005929]; cytoplasm [GO:0005737]; intraciliary transport particle B [GO:0030992]; sperm flagellum [GO:0036126]; sperm midpiece [GO:0097225]; sperm principal piece [GO:0097228]	GTPase activity [GO:0003924]; GTP binding [GO:0005525]
TRINITY_DN17328_c0_g1_i1	400.277.429.627.501	140.005.585.309.948	910.012.003.855.164	566.835.375.561.452	640.031.927.323.377	424.713.129.396.903	362.178.616.048.026	220.221.644.319.261	98.733.950.551.935	813.475.569.423.843	166.282.675.810.436	891.146.827.129.296	219.824.365.440.929	153.438.237.182.703	114.423.375.136.215	160.651.182.587.876	248.482.402.030.627	1.33E-26	P29373	RABP2_HUMAN	Cellular retinoic acid-binding protein 2 (Cellular retinoic acid-binding protein II) (CRABP-II)		GO:0001972; GO:0005501; GO:0005654; GO:0005783; GO:0005829; GO:0006355; GO:0007165; GO:0008544; GO:0016918; GO:0019841; GO:0035115; GO:0042573; GO:0048385; GO:0048672; GO:0070062	embryonic forelimb morphogenesis [GO:0035115]; epidermis development [GO:0008544]; positive regulation of collateral sprouting [GO:0048672]; regulation of retinoic acid receptor signaling pathway [GO:0048385]; regulation of transcription, DNA-templated [GO:0006355]; retinoic acid metabolic process [GO:0042573]; signal transduction [GO:0007165]	cytosol [GO:0005829]; endoplasmic reticulum [GO:0005783]; extracellular exosome [GO:0070062]; nucleoplasm [GO:0005654]	retinal binding [GO:0016918]; retinoic acid binding [GO:0001972]; retinoid binding [GO:0005501]; retinol binding [GO:0019841]
TRINITY_DN16475_c0_g1_i2	42.123.672.023.662	242.548.386.176.758	158.526.091.812.614	169.607.105.675.345	46.602.640.574.839	0.757486839	252.890.091.488.685	464.762.607.586.736	588.148.517.922.003	20.969.538.613.262	0	136.754.807.232.883	0.332799168	0.995621246	0.210044079	0.883209831	0.864799676	1.11E-67	P9WP50	Y1077_MYCTO	Putative cystathionine beta-synthase MT1108 (EC 4.2.1.22) (Beta-thionase) (Serine sulfhydrase)	4.2.1.22	GO:0004122; GO:0005737; GO:0019343	cysteine biosynthetic process via cystathionine [GO:0019343]	cytoplasm [GO:0005737]	cystathionine beta-synthase activity [GO:0004122]
TRINITY_DN11444_c0_g1_i1	733.767.190.089.596	529.071.405.155.389	0.690332619	0.225471803	0.340342822	307.348.616.147.239	0.139847004	0.441522649	0.387587699	0	100.284.055.654.291	457.286.484.578.269	0	0	0.337518138	0	0.180166599	8.30E-34	Q8L7M4	SDN5_ARATH	Small RNA degrading nuclease 5 (EC 3.1.-.-)	3.1.-.-	GO:0003676; GO:0004527; GO:0005634		nucleus [GO:0005634]	exonuclease activity [GO:0004527]; nucleic acid binding [GO:0003676]
TRINITY_DN17027_c0_g2_i1	199.305.570.304.813	102.752.087.387.931	11.878.123.061.832	730.729.322.569.269	0.809008001	296.457.195.942.012	330.145.372.054.136	243.034.272.246.695	452.533.243.094.096	573.233.750.313.054	0.877583086	352.992.253.118.771	0.77219256	0.823543068	0.802066734	0	0.372903691	5.82E-66	B0WC46	TRET1_CULQU	Facilitated trehalose transporter Tret1		GO:0005886; GO:0015574; GO:0015771; GO:0016021	trehalose transport [GO:0015771]	integral component of membrane [GO:0016021]; plasma membrane [GO:0005886]	trehalose transmembrane transporter activity [GO:0015574]
TRINITY_DN17293_c3_g1_i5	686.666.876.636.645	654.327.512.967.216	0.17584125	183.111.921.722.994	0	267.152.939.619.941	1.990.115.552.266	107.991.346.728.588	242.862.494.799.154	0	0	0	0	0	0.614681129	0	0	9.69E-07	Q26474	LACH_SCHAM	Lachesin		GO:0005886; GO:0007155; GO:0031225	cell adhesion [GO:0007155]	anchored component of membrane [GO:0031225]; plasma membrane [GO:0005886]
TRINITY_DN14757_c0_g1_i5	970.002.923.186.543	101.428.801.765.382	0	586.317.975.846.279	0.62234874	17.281.321.594.375	156.898.884.795.053	52.955.731.659.256	332.328.913.240.774	0.236750896	0	248.562.396.268.524	0	0.108289323	0	0	0	6.18E-16	P17140	CO4A2_CAEEL	Collagen alpha-2(IV) chain (Lethal protein 2)		GO:0005198; GO:0005201; GO:0005587; GO:0005604; GO:0005615; GO:0008104; GO:0009792; GO:0016043; GO:0030020; GO:0030198; GO:0031012; GO:0035262; GO:1903354	cellular component organization [GO:0016043]; embryo development ending in birth or egg hatching [GO:0009792]; extracellular matrix organization [GO:0030198]; gonad morphogenesis [GO:0035262]; protein localization [GO:0008104]; regulation of distal tip cell migration [GO:1903354]	basement membrane [GO:0005604]; collagen type IV trimer [GO:0005587]; extracellular matrix [GO:0031012]; extracellular space [GO:0005615]	extracellular matrix structural constituent [GO:0005201]; extracellular matrix structural constituent conferring tensile strength [GO:0030020]; structural molecule activity [GO:0005198]
TRINITY_DN7304_c0_g1_i1	408.339.988.611.541	283.761.534.746.254	0	192.622.664.696.702	0	0	0.574888874	0.807066766	0.752618893	8,46E+05	0	0	0	0	0	0	0	3.30E-14	Q9N294	B3GT5_PANPA	Beta-1,3-galactosyltransferase 5 (Beta-1,3-GalTase 5) (Beta3Gal-T5) (Beta3GalT5) (b3Gal-T5) (EC 2.4.1.-) (Beta-3-Gx-T5) (UDP-Gal:beta-GlcNAc beta-1,3-galactosyltransferase 5) (UDP-galactose:beta-N-acetylglucosamine beta-1,3-galactosyltransferase 5) (Fragment)	2.4.1.-	GO:0000139; GO:0006486; GO:0008378; GO:0016021	protein glycosylation [GO:0006486]	Golgi membrane [GO:0000139]; integral component of membrane [GO:0016021]	galactosyltransferase activity [GO:0008378]
TRINITY_DN12484_c0_g1_i1	208.872.177.976.796	215.927.396.710.016	0.001048017	0	146.025.891.858.283	197.878.441.098.642	268.570.465.916.543	0.608592289	150.764.095.176.066	0.534910234	0.454267331	153.446.989.201.691	0.000152157	0	0.135821802	0.111107054	0.250188389	0	Q93034	CUL5_HUMAN	Cullin-5 (CUL-5) (Vasopressin-activated calcium-mobilizing receptor 1) (VACM-1)		GO:0000082; GO:0004842; GO:0005262; GO:0005829; GO:0006511; GO:0007050; GO:0008283; GO:0008285; GO:0016032; GO:0019005; GO:0031146; GO:0031461; GO:0031466; GO:0031625; GO:0038023; GO:0038128; GO:0043161; GO:0043687; GO:0097193	cell cycle arrest [GO:0007050]; cell population proliferation [GO:0008283]; ERBB2 signaling pathway [GO:0038128]; G1/S transition of mitotic cell cycle [GO:0000082]; intrinsic apoptotic signaling pathway [GO:0097193]; negative regulation of cell population proliferation [GO:0008285]; post-translational protein modification [GO:0043687]; proteasome-mediated ubiquitin-dependent protein catabolic pr…	Cul5-RING ubiquitin ligase complex [GO:0031466]; cullin-RING ubiquitin ligase complex [GO:0031461]; cytosol [GO:0005829]; SCF ubiquitin ligase complex [GO:0019005]	calcium channel activity [GO:0005262]; signaling receptor activity [GO:0038023]; ubiquitin protein ligase binding [GO:0031625]; ubiquitin-protein transferase activity [GO:0004842]
TRINITY_DN17293_c3_g1_i1	672.709.352.610.873	657.128.862.463.524	232.957.015.839.477	0.633736058	599.713.572.832.477	442.364.102.823.521	31.344.775.469.756	576.057.331.068.944	613.745.292.773.608	0.465823721	132.086.696.062.418	34.745.294.782.834	0.216265423	0.196595335	32.209.200.409.798	132.417.313.871.052	36.511.490.504.291	1.55E-14	P15364	AMAL_DROME	Protein amalgam		GO:0005886; GO:0031225		anchored component of membrane [GO:0031225]; plasma membrane [GO:0005886]
TRINITY_DN16565_c0_g1_i3	33.666.177.535.711	375.076.861.089.425	0.82231528	0	290.395.780.438.227	137.476.917.567.028	183.626.805.187.747	759.315.988.766.195	0.650988086	0	0.453149224	0	0	0.925271539	0	0	0	7.97E-89	E7F1C4	SMRDB_DANRE	SWI/SNF-related matrix-associated actin-dependent regulator of chromatin subfamily A containing DEAD/H box 1B (EC 3.6.4.12)	3.6.4.12	GO:0000729; GO:0003677; GO:0004386; GO:0005524; GO:0005634; GO:0035861; GO:0043044	ATP-dependent chromatin remodeling [GO:0043044]; DNA double-strand break processing [GO:0000729]	nucleus [GO:0005634]; site of double-strand break [GO:0035861]	ATP binding [GO:0005524]; DNA binding [GO:0003677]; helicase activity [GO:0004386]
TRINITY_DN17507_c1_g1_i1	108.417.398.898.351	108.314.292.679.465	72.053.684.072.504	7,23E+09	549.204.106.328.671	301.758.157.478.353	520.904.590.470.886	779.458.335.428.671	257.671.038.276.094	0	152.280.221.679.864	595.115.420.170.933	8,03E+07	0.643355146	3,88E+07	0	2,41E+08	1.93E-15	Q20765	NHR7_CAEEL	Nuclear hormone receptor family member nhr-7		GO:0003700; GO:0005634; GO:0008270; GO:0043565		nucleus [GO:0005634]	DNA-binding transcription factor activity [GO:0003700]; sequence-specific DNA binding [GO:0043565]; zinc ion binding [GO:0008270]
TRINITY_DN15264_c0_g1_i2	170.336.833.773.417	281.881.971.446.886	0	0	0.735765925	212.378.223.419.016	0.873649131	264.579.918.528.461	0.558493746	0	0.416930258	0	0	0	0	0	0	2.92E-27	Q9BTX7	TTPAL_HUMAN	Alpha-tocopherol transfer protein-like		GO:0016020		membrane [GO:0016020]
TRINITY_DN7816_c0_g1_i1	300.523.568.371.961	293.593.451.006.159	0	0	0.792688291	20.708.987.940.394	0.741184378	155.449.002.768.219	101.982.306.715.493	0.30691243	113.510.613.083.502	0	0	0	0	0	0	1.71E-93	Q0V8E4	ASND1_BOVIN	Asparagine synthetase domain-containing protein 1		GO:0004066; GO:0006529; GO:0006541	asparagine biosynthetic process [GO:0006529]; glutamine metabolic process [GO:0006541]		asparagine synthase (glutamine-hydrolyzing) activity [GO:0004066]
TRINITY_DN12478_c0_g1_i2	148.597.341.057.495	745.251.720.378.506	224.218.003.054.875	547.924.867.745.872	792.289.766.408.734	0	0.501950852	0.590165934	126.035.060.576.491	0.025763141	0.149978387	0.780944383	11.493.996.602.984	0	0.529393862	0.437999876	0.591383478	2.67E-80	P32023	KGP25_DROME	cGMP-dependent protein kinase, isozyme 2 forms cD5/T2 (cGK) (EC 2.7.11.12) (Foraging protein)	2.7.11.12	GO:0004674; GO:0004692; GO:0005524; GO:0005737; GO:0005829; GO:0005886; GO:0006468; GO:0007614; GO:0007616; GO:0007631; GO:0008016; GO:0008045; GO:0008345; GO:0009744; GO:0030510; GO:0030536; GO:0030553; GO:0032095; GO:0046959	feeding behavior [GO:0007631]; habituation [GO:0046959]; larval feeding behavior [GO:0030536]; larval locomotory behavior [GO:0008345]; long-term memory [GO:0007616]; motor neuron axon guidance [GO:0008045]; protein phosphorylation [GO:0006468]; regulation of BMP signaling pathway [GO:0030510]; regulation of heart contraction [GO:0008016]; regulation of response to food [GO:0032095]; response to …	cytoplasm [GO:0005737]; cytosol [GO:0005829]; plasma membrane [GO:0005886]	ATP binding [GO:0005524]; cGMP binding [GO:0030553]; cGMP-dependent protein kinase activity [GO:0004692]; protein serine/threonine kinase activity [GO:0004674]
TRINITY_DN15499_c0_g1_i4	228.874.832.261.498	637.123.580.052.498	112.951.751.625.044	363.321.941.385.256	176.364.529.833.452	0	0.854976585	0	0.968647598	0	0	826.241.391.897.945	0	0	0	0	0	2.69E-14	Q6NYE7	TM192_DANRE	Transmembrane protein 192		GO:0005765; GO:0005770; GO:0016021		integral component of membrane [GO:0016021]; late endosome [GO:0005770]; lysosomal membrane [GO:0005765]
TRINITY_DN18421_c0_g1_i1	863.882.438.758.121	712.276.749.494.065	19.980.651.904.148	64.213.386.647.756	104.157.310.018.243	250.510.056.844.759	0.312850566	136.216.516.255.412	18.983.064.352.765	0.310466127	0.274619825	277.397.928.455.604	168.370.245.822.769	0.727051302	0	120.301.184.382.692	0	7.56E-08	O76360	EGL4_CAEEL	cGMP-dependent protein kinase egl-4 (EC 2.7.11.12) (Egg-laying defective protein 4)	2.7.11.12	GO:0004692; GO:0005524; GO:0005634; GO:0005737; GO:0005829; GO:0006468; GO:0006935; GO:0007635; GO:0008286; GO:0008340; GO:0008355; GO:0010468; GO:0010753; GO:0010754; GO:0018105; GO:0030308; GO:0030431; GO:0030512; GO:0030536; GO:0030553; GO:0040014; GO:0040015; GO:0042542; GO:0043577; GO:0046621; GO:0046662; GO:0046872; GO:0050849; GO:0050913; GO:0050921; GO:0051343; GO:0061067; GO:0070482; GO:…	chemosensory behavior [GO:0007635]; chemotaxis [GO:0006935]; chemotropism [GO:0043577]; determination of adult lifespan [GO:0008340]; insulin receptor signaling pathway [GO:0008286]; larval feeding behavior [GO:0030536]; negative regulation of calcium-mediated signaling [GO:0050849]; negative regulation of cell growth [GO:0030308]; negative regulation of cGMP-mediated signaling [GO:0010754]; nega…	cytoplasm [GO:0005737]; cytosol [GO:0005829]; nucleus [GO:0005634]	ATP binding [GO:0005524]; cGMP binding [GO:0030553]; cGMP-dependent protein kinase activity [GO:0004692]; metal ion binding [GO:0046872]
TRINITY_DN12478_c0_g1_i1	337.297.812.537.162	18.592.083.071.326	0	187.863.300.533.128	260.158.405.815.443	0.830256686	0.267071237	0	0.749233148	0	0.23939543	0.207716907	0	0	0	0	0.216159247	1.00E-86	O76360	EGL4_CAEEL	cGMP-dependent protein kinase egl-4 (EC 2.7.11.12) (Egg-laying defective protein 4)	2.7.11.12	GO:0004692; GO:0005524; GO:0005634; GO:0005737; GO:0005829; GO:0006468; GO:0006935; GO:0007635; GO:0008286; GO:0008340; GO:0008355; GO:0010468; GO:0010753; GO:0010754; GO:0018105; GO:0030308; GO:0030431; GO:0030512; GO:0030536; GO:0030553; GO:0040014; GO:0040015; GO:0042542; GO:0043577; GO:0046621; GO:0046662; GO:0046872; GO:0050849; GO:0050913; GO:0050921; GO:0051343; GO:0061067; GO:0070482; GO:…	chemosensory behavior [GO:0007635]; chemotaxis [GO:0006935]; chemotropism [GO:0043577]; determination of adult lifespan [GO:0008340]; insulin receptor signaling pathway [GO:0008286]; larval feeding behavior [GO:0030536]; negative regulation of calcium-mediated signaling [GO:0050849]; negative regulation of cell growth [GO:0030308]; negative regulation of cGMP-mediated signaling [GO:0010754]; nega…	cytoplasm [GO:0005737]; cytosol [GO:0005829]; nucleus [GO:0005634]	ATP binding [GO:0005524]; cGMP binding [GO:0030553]; cGMP-dependent protein kinase activity [GO:0004692]; metal ion binding [GO:0046872]
TRINITY_DN14360_c0_g1_i1	183.482.212.389.377	283.920.788.488.999	0.509816047	538.548.672.672.794	338.655.992.327.896	0.780367168	0.357889626	109.150.534.541.207	53.421.683.829.375	0.423119101	0.855473536	178.128.306.564.627	0.327807564	0.778538841	0.283092315	0.780731874	122.952.951.282.095	2.79E-49	A9ZSY3	TRET1_BOMMO	Facilitated trehalose transporter Tret1 (BmTRET1)		GO:0005886; GO:0015574; GO:0015771; GO:0016021	trehalose transport [GO:0015771]	integral component of membrane [GO:0016021]; plasma membrane [GO:0005886]	trehalose transmembrane transporter activity [GO:0015574]
TRINITY_DN15296_c0_g2_i1	410.361.977.020.596	418.615.826.171.828	622.601.922.325.201	218.861.630.119.411	734.210.098.745.789	762.404.448.193.274	301.660.219.569.023	16.130.129.080.937	137.341.250.942.023	291.797.380.095.126	307.272.792.477.323	246.891.071.966.413	320.261.993.152.413	341.668.071.345.443	292.845.190.135.203	673.024.199.702.586	480.570.630.072.013	0	Q15392	DHC24_HUMAN	Delta(24)-sterol reductase (EC 1.3.1.72) (24-dehydrocholesterol reductase) (3-beta-hydroxysterol Delta-24-reductase) (Diminuto/dwarf1 homolog) (Seladin-1)	1.3.1.72	GO:0000139; GO:0000246; GO:0005634; GO:0005737; GO:0005783; GO:0005789; GO:0006695; GO:0006915; GO:0006979; GO:0007050; GO:0008202; GO:0009888; GO:0016020; GO:0016021; GO:0016628; GO:0019899; GO:0033489; GO:0033490; GO:0042605; GO:0043066; GO:0043154; GO:0043588; GO:0050614; GO:0055114; GO:0071949; GO:1901214	apoptotic process [GO:0006915]; cell cycle arrest [GO:0007050]; cholesterol biosynthetic process [GO:0006695]; cholesterol biosynthetic process via desmosterol [GO:0033489]; cholesterol biosynthetic process via lathosterol [GO:0033490]; negative regulation of apoptotic process [GO:0043066]; negative regulation of cysteine-type endopeptidase activity involved in apoptotic process [GO:0043154]; oxi…	cytoplasm [GO:0005737]; endoplasmic reticulum [GO:0005783]; endoplasmic reticulum membrane [GO:0005789]; Golgi membrane [GO:0000139]; integral component of membrane [GO:0016021]; membrane [GO:0016020]; nucleus [GO:0005634]	delta24(24-1) sterol reductase activity [GO:0000246]; delta24-sterol reductase activity [GO:0050614]; enzyme binding [GO:0019899]; FAD binding [GO:0071949]; oxidoreductase activity, acting on the CH-CH group of donors, NAD or NADP as acceptor [GO:0016628]; peptide antigen binding [GO:0042605]
TRINITY_DN14107_c0_g1_i1	601.896.991.857.307	392.627.254.762.015	236.641.073.514.906	0.93529011	591.661.230.608.977	193.123.618.880.292	0.372925343	0.624926173	20.242.204.268.556	118.096.941.718.986	0.992711867	0.555842016	0	0	167.158.526.318.397	162.706.421.597.529	0.460425753	1.86E-29	P08953	TOLL_DROME	Protein toll		GO:0002224; GO:0002225; GO:0002229; GO:0002804; GO:0004888; GO:0004896; GO:0005769; GO:0005886; GO:0005887; GO:0006954; GO:0007155; GO:0007416; GO:0007507; GO:0007526; GO:0008063; GO:0009611; GO:0009897; GO:0009950; GO:0009986; GO:0016201; GO:0019955; GO:0032154; GO:0032991; GO:0035208; GO:0042802; GO:0045087; GO:0045944; GO:0050830; GO:0061760; GO:0070976; GO:1902875	antifungal innate immune response [GO:0061760]; cell adhesion [GO:0007155]; defense response to Gram-positive bacterium [GO:0050830]; defense response to oomycetes [GO:0002229]; dorsal/ventral axis specification [GO:0009950]; heart development [GO:0007507]; inflammatory response [GO:0006954]; innate immune response [GO:0045087]; larval somatic muscle development [GO:0007526]; positive regulation …	cell surface [GO:0009986]; cleavage furrow [GO:0032154]; early endosome [GO:0005769]; external side of plasma membrane [GO:0009897]; integral component of plasma membrane [GO:0005887]; plasma membrane [GO:0005886]; protein-containing complex [GO:0032991]	cytokine binding [GO:0019955]; cytokine receptor activity [GO:0004896]; identical protein binding [GO:0042802]; TIR domain binding [GO:0070976]; transmembrane signaling receptor activity [GO:0004888]
TRINITY_DN17510_c0_g1_i1	999.805.349.176.279	157.599.455.901.096	128.356.347.565.177	193.852.761.107.002	938.152.736.514.497	0	0.40013164	0	32.296.849.274.405	0	0	0	0	0	0	0	0	4.11E-15	Q7RTY0	MOT13_HUMAN	Monocarboxylate transporter 13 (MCT 13) (Solute carrier family 16 member 13)		GO:0000139; GO:0005794; GO:0005887; GO:0008028; GO:0015293; GO:0015718	monocarboxylic acid transport [GO:0015718]	Golgi apparatus [GO:0005794]; Golgi membrane [GO:0000139]; integral component of plasma membrane [GO:0005887]	monocarboxylic acid transmembrane transporter activity [GO:0008028]; symporter activity [GO:0015293]
TRINITY_DN13067_c0_g1_i2	106.446.202.505.217	180.608.463.779.614	272.885.962.936.882	0	383.731.306.128.828	0	0	0	853.150.284.008.787	4,00E+05	0	0	0	1,40E+07	0	0	0	1.70E-92	Q8N357	S35F6_HUMAN	Solute carrier family 35 member F6 (ANT2-binding protein) (ANT2BP) (Transport and Golgi organization 9 homolog)		GO:0005654; GO:0005739; GO:0005765; GO:0005829; GO:0008284; GO:0016021; GO:0022857; GO:0043231; GO:0070062; GO:1901029	negative regulation of mitochondrial outer membrane permeabilization involved in apoptotic signaling pathway [GO:1901029]; positive regulation of cell population proliferation [GO:0008284]	cytosol [GO:0005829]; extracellular exosome [GO:0070062]; integral component of membrane [GO:0016021]; intracellular membrane-bounded organelle [GO:0043231]; lysosomal membrane [GO:0005765]; mitochondrion [GO:0005739]; nucleoplasm [GO:0005654]	transmembrane transporter activity [GO:0022857]
TRINITY_DN14495_c0_g1_i2	826.329.402.109.933	644.399.615.325.784	12.800.759.534.027	981.231.560.564.905	134.847.220.023.944	860.753.019.151.925	210.082.489.749.542	297.504.228.007.576	439.067.138.519.585	960.211.925.567.881	755.442.643.963.078	11.742.650.812.806	401.090.722.750.751	235.641.268.986.908	573.597.346.173.539	290.681.943.437.457	10.534.960.164	1.73E-145	P09139	SPYA_RAT	Serine--pyruvate aminotransferase, mitochondrial (SPT) (EC 2.6.1.51) (Alanine--glyoxylate aminotransferase) (AGT) (EC 2.6.1.44)	2.6.1.51; 2.6.1.44	GO:0004760; GO:0005102; GO:0005739; GO:0005759; GO:0005777; GO:0005782; GO:0007219; GO:0008453; GO:0009436; GO:0016597; GO:0019265; GO:0019448; GO:0030170; GO:0042803; GO:0042853; GO:0042866; GO:0043621; GO:0046724; GO:0051384; GO:0051591	glycine biosynthetic process, by transamination of glyoxylate [GO:0019265]; glyoxylate catabolic process [GO:0009436]; L-alanine catabolic process [GO:0042853]; L-cysteine catabolic process [GO:0019448]; Notch signaling pathway [GO:0007219]; oxalic acid secretion [GO:0046724]; pyruvate biosynthetic process [GO:0042866]; response to cAMP [GO:0051591]; response to glucocorticoid [GO:0051384]	mitochondrial matrix [GO:0005759]; mitochondrion [GO:0005739]; peroxisomal matrix [GO:0005782]; peroxisome [GO:0005777]	alanine-glyoxylate transaminase activity [GO:0008453]; amino acid binding [GO:0016597]; protein homodimerization activity [GO:0042803]; protein self-association [GO:0043621]; pyridoxal phosphate binding [GO:0030170]; serine-pyruvate transaminase activity [GO:0004760]; signaling receptor binding [GO:0005102]
TRINITY_DN6625_c0_g1_i1	394.821.883.965.726	376.934.666.550.525	255.974.990.044.404	137.959.916.284.548	960.002.187.531.639	0.83960737	342.273.944.993.218	119.300.577.000.899	337.391.764.609.768	0.6936982	0.613610204	0.751570995	0.705384997	0	0.27074024	0	0.220477847	3.81E-18	P91931	DCAM_DROME	S-adenosylmethionine decarboxylase proenzyme (AdoMetDC) (SAMDC) (EC 4.1.1.50) [Cleaved into: S-adenosylmethionine decarboxylase alpha chain; S-adenosylmethionine decarboxylase beta chain]	4.1.1.50	GO:0004014; GO:0005829; GO:0006557; GO:0006597; GO:0008295; GO:0050829	defense response to Gram-negative bacterium [GO:0050829]; S-adenosylmethioninamine biosynthetic process [GO:0006557]; spermidine biosynthetic process [GO:0008295]; spermine biosynthetic process [GO:0006597]	cytosol [GO:0005829]	adenosylmethionine decarboxylase activity [GO:0004014]
TRINITY_DN20743_c0_g1_i1	493.994.047.491.395	390.301.144.087.777	312.382.852.592.183	192.850.351.061.591	926.269.035.229.593	0.21734517	199.356.366.897.646	150.553.520.709.911	269.503.208.934.489	0.673403838	0.714790609	116.733.367.360.006	0.182599662	0	0.841022873	0.69582959	0.171222158	1.63E-80	P91931	DCAM_DROME	S-adenosylmethionine decarboxylase proenzyme (AdoMetDC) (SAMDC) (EC 4.1.1.50) [Cleaved into: S-adenosylmethionine decarboxylase alpha chain; S-adenosylmethionine decarboxylase beta chain]	4.1.1.50	GO:0004014; GO:0005829; GO:0006557; GO:0006597; GO:0008295; GO:0050829	defense response to Gram-negative bacterium [GO:0050829]; S-adenosylmethioninamine biosynthetic process [GO:0006557]; spermidine biosynthetic process [GO:0008295]; spermine biosynthetic process [GO:0006597]	cytosol [GO:0005829]	adenosylmethionine decarboxylase activity [GO:0004014]
TRINITY_DN16057_c0_g1_i2	446.851.146.406.023	154.315.118.515.162	0.346959395	421.693.290.530.819	807.345.359.705.823	0.506585857	0	452.594.040.561.916	171.945.961.947.584	0.256615876	397.691.984.885.806	469.361.288.605.123	0.675857879	0.203385408	0	0	0	2.24E-20	P16264	SPER_STRPU	Egg peptide speract receptor		GO:0005044; GO:0016021		integral component of membrane [GO:0016021]	scavenger receptor activity [GO:0005044]
TRINITY_DN16475_c0_g1_i1	207.821.013.186.445	128.193.532.598.056	146.684.332.482.172	513.175.195.588.977	138.028.608.340.328	483.952.727.304.618	0.364378304	32.295.043.482.218	52.591.934.204.312	230.451.862.746.612	248.604.173.966.986	773.203.583.541.534	0.423602877	0	0.998202874	0.290230912	0	1.68E-66	P9WP50	Y1077_MYCTO	Putative cystathionine beta-synthase MT1108 (EC 4.2.1.22) (Beta-thionase) (Serine sulfhydrase)	4.2.1.22	GO:0004122; GO:0005737; GO:0019343	cysteine biosynthetic process via cystathionine [GO:0019343]	cytoplasm [GO:0005737]	cystathionine beta-synthase activity [GO:0004122]
TRINITY_DN17527_c0_g2_i6	154.639.146.073.872	101.576.838.058.298	137.710.903.725.192	535.652.365.633.644	103.519.676.285.166	385.265.259.008.707	0.868630233	68.925.281.145.611	351.868.714.163.744	0.514097489	126.029.949.062.445	260.838.382.127.381	0.933230228	0.333396501	0	0	108.604.423.892.422	5.68E-13	Q26622	SHR2_STRPU	Orphan steroid hormone receptor 2 (SpSHR2)		GO:0003677; GO:0003707; GO:0004879; GO:0005634; GO:0005652; GO:0005737; GO:0008270; GO:0043565; GO:0045177; GO:0048471		apical part of cell [GO:0045177]; cytoplasm [GO:0005737]; nuclear lamina [GO:0005652]; nucleus [GO:0005634]; perinuclear region of cytoplasm [GO:0048471]	DNA binding [GO:0003677]; nuclear receptor activity [GO:0004879]; sequence-specific DNA binding [GO:0043565]; steroid hormone receptor activity [GO:0003707]; zinc ion binding [GO:0008270]
TRINITY_DN14292_c0_g1_i3	205.902.891.811.805	147.106.642.710.485	557.435.405.256.632	818.767.338.660.848	245.925.010.427.833	614.230.233.419.515	285.270.828.869.822	11.656.401.666.148	493.306.130.185.619	295.739.923.606.291	613.970.927.366.955	728.749.653.677.759	395.202.781.427.394	129.699.251.072.472	0.558642262	0.912927045	156.545.045.540.465	9.91E-127	P31596	EAA2_RAT	Excitatory amino acid transporter 2 (GLT-1) (Sodium-dependent glutamate/aspartate transporter 2) (GLUT-R) (Solute carrier family 1 member 2)		GO:0005314; GO:0005886; GO:0005887; GO:0006836; GO:0015501; GO:0015813; GO:0042734; GO:0043005; GO:0043197; GO:0043198; GO:0045202; GO:0046872; GO:0070207; GO:0098712	L-glutamate import across plasma membrane [GO:0098712]; L-glutamate transmembrane transport [GO:0015813]; neurotransmitter transport [GO:0006836]; protein homotrimerization [GO:0070207]	dendritic shaft [GO:0043198]; dendritic spine [GO:0043197]; integral component of plasma membrane [GO:0005887]; neuron projection [GO:0043005]; plasma membrane [GO:0005886]; presynaptic membrane [GO:0042734]; synapse [GO:0045202]	glutamate:sodium symporter activity [GO:0015501]; high-affinity glutamate transmembrane transporter activity [GO:0005314]; metal ion binding [GO:0046872]
TRINITY_DN16917_c0_g2_i2	887.533.197.180.151	536.216.545.773.249	166.907.616.862.257	19.927.077.652.539	124.337.741.676.081	299.572.995.648.061	452.603.013.476.251	383.597.254.567.674	271.618.652.436.713	87.859.112.659.648	216.640.431.384.285	817.841.030.020.835	0.224533887	315.161.647.771.743	423.262.950.573.641	0	118.065.229.684.446	1.58E-12	Q98893	VIT2_FUNHE	Vitellogenin-2 (Vitellogenin II) (VTG II) [Cleaved into: Lipovitellin-1 (LV1); Phosvitin (PV); Lipovitellin-2 (LV2)]		GO:0005319; GO:0045735			lipid transporter activity [GO:0005319]; nutrient reservoir activity [GO:0045735]
TRINITY_DN16782_c0_g1_i7	261.882.976.859.957	502.195.981.741.754	680.250.874.490.625	166.528.414.987.679	550.347.206.214.759	176.468.882.806.522	882.982.328.386.434	159.991.981.737.219	125.481.421.962.526	39.069.086.474.225	216.785.091.784.639	537.355.340.545.359	0.427920538	22.821.426.102.379	280.394.207.031.164	0	111.914.519.602.114	2.94E-07	Q92093	VIT_ONCMY	Vitellogenin (VTG) [Cleaved into: Lipovitellin I (LVI); Phosvitin (PV); Lipovitellin II (LVII)]		GO:0005102; GO:0005319; GO:0005615; GO:0005829; GO:0032355; GO:0032868; GO:0034605; GO:0045735; GO:0060417; GO:1903165	cellular response to heat [GO:0034605]; response to estradiol [GO:0032355]; response to insulin [GO:0032868]; response to polycyclic arene [GO:1903165]	cytosol [GO:0005829]; extracellular space [GO:0005615]; yolk [GO:0060417]	lipid transporter activity [GO:0005319]; nutrient reservoir activity [GO:0045735]; signaling receptor binding [GO:0005102]
TRINITY_DN17953_c2_g1_i2	649.244.562.992.482	556.061.646.340.727	950.422.520.336.491	110.246.531.505.756	117.686.068.568.226	244.724.399.004.607	16.737.373.218.951	300.335.933.866.043	114.961.469.868.185	238.721.563.389.551	147.557.082.923.711	265.026.398.311.369	0	150.984.489.150.145	246.329.371.611.473	0.262508597	0.556572068	1.15E-06	Q7Z1M0	VIT1_SOLIN	Vitellogenin-1 (Vitellogenin) (VG)		GO:0005319; GO:0005576; GO:0045735		extracellular region [GO:0005576]	lipid transporter activity [GO:0005319]; nutrient reservoir activity [GO:0045735]
TRINITY_DN16782_c0_g1_i1	927.732.995.270.821	447.073.959.286.808	398.859.606.516.796	784.658.289.957.928	946.336.286.837.244	0	0.521062916	123.626.207.725.268	563.488.768.725.707	332.204.331.191.014	890.227.499.914.854	52.217.940.457.047	0	0	140.013.807.123.258	0	0	6.17E-07	P55155	VIT1_CAEEL	Vitellogenin-1		GO:0005319; GO:0005576; GO:0045735		extracellular region [GO:0005576]	lipid transporter activity [GO:0005319]; nutrient reservoir activity [GO:0045735]
TRINITY_DN17152_c1_g4_i5	459.981.460.135.617	112.456.071.061.129	158.331.230.234.749	959.363.462.086.244	265.995.519.654.086	0.616293771	0.179976107	404.643.501.710.441	944.246.271.383.717	0.53495709	481.387.815.583.802	599.615.398.031.128	0.610429395	139.541.905.798.771	0.860665146	0.21421828	0	2.28E-63	P42577	FRIS_LYMST	Soma ferritin (EC 1.16.3.1)	1.16.3.1	GO:0004322; GO:0005737; GO:0006826; GO:0006879; GO:0008199	cellular iron ion homeostasis [GO:0006879]; iron ion transport [GO:0006826]	cytoplasm [GO:0005737]	ferric iron binding [GO:0008199]; ferroxidase activity [GO:0004322]
TRINITY_DN17152_c1_g4_i2	465.241.293.297.917	778.592.788.296.883	987.713.485.681.651	14.469.161.618.952	133.929.705.994.919	116.700.293.900.826	288.375.748.761.705	265.377.859.731.685	789.229.208.704.995	754.352.036.859.943	368.692.242.345.017	278.467.568.690.664	301.154.697.208.285	112.426.244.470.625	118.319.573.052.824	0.346277549	852.082.033.701.281	2.93E-51	P42577	FRIS_LYMST	Soma ferritin (EC 1.16.3.1)	1.16.3.1	GO:0004322; GO:0005737; GO:0006826; GO:0006879; GO:0008199	cellular iron ion homeostasis [GO:0006879]; iron ion transport [GO:0006826]	cytoplasm [GO:0005737]	ferric iron binding [GO:0008199]; ferroxidase activity [GO:0004322]
TRINITY_DN16204_c1_g1_i5	539.036.183.036.917	648.568.129.860.518	110.578.081.947.982	413.829.959.158.645	61.971.592.043.737	157.491.108.711.088	0	116.290.700.032.571	652.101.027.356.214	239.016.499.072.771	102.675.557.819.545	217.245.632.284.748	0	115.786.818.762.333	0.833534853	0.137926859	0.13575815	1.79E-06	Q27309	VIT_BOMMO	Vitellogenin [Cleaved into: Vitellin light chain (VL); Vitellin light chain rare isoform; Vitellin heavy chain rare isoform; Vitellin heavy chain (VH)]		GO:0005319; GO:0005576; GO:0045735		extracellular region [GO:0005576]	lipid transporter activity [GO:0005319]; nutrient reservoir activity [GO:0045735]
TRINITY_DN16782_c0_g2_i5	165.194.037.313.937	117.802.414.282.702	298.478.441.468.627	225.877.384.533.457	202.925.569.004.007	0.121018376	499.698.096.941.862	193.093.146.372.962	131.930.668.280.094	254.720.208.155.688	572.330.216.953.303	443.021.339.536.532	0	267.628.728.731.529	156.324.981.063.285	0	0	1.61E-09	P06125	VIT5_CAEEL	Vitellogenin-5		GO:0005319; GO:0005576; GO:0045735		extracellular region [GO:0005576]	lipid transporter activity [GO:0005319]; nutrient reservoir activity [GO:0045735]
TRINITY_DN14081_c0_g1_i1	949.789.178.148.631	649.284.531.397.446	107.516.636.815.699	30.975.312.692.887	147.739.074.721.472	179.535.245.542.091	0.548919402	334.823.039.235.435	618.388.160.451.798	0.463547312	0.902066912	883.906.197.438.746	0.251390259	0.21710862	0.144732577	0.239492202	0.942906075	7.08E-38	Q7RTY0	MOT13_HUMAN	Monocarboxylate transporter 13 (MCT 13) (Solute carrier family 16 member 13)		GO:0000139; GO:0005794; GO:0005887; GO:0008028; GO:0015293; GO:0015718	monocarboxylic acid transport [GO:0015718]	Golgi apparatus [GO:0005794]; Golgi membrane [GO:0000139]; integral component of plasma membrane [GO:0005887]	monocarboxylic acid transmembrane transporter activity [GO:0008028]; symporter activity [GO:0015293]
TRINITY_DN16204_c1_g1_i1	11.825.695.271.931	125.704.215.472.622	0.157751203	157.284.600.404.429	260.379.289.948.627	0.191354656	0	691.057.309.430.118	238.873.109.395.004	0	208.728.796.761.645	156.082.316.451.576	0.144720214	0	0	0	0	1.71E-06	Q27309	VIT_BOMMO	Vitellogenin [Cleaved into: Vitellin light chain (VL); Vitellin light chain rare isoform; Vitellin heavy chain rare isoform; Vitellin heavy chain (VH)]		GO:0005319; GO:0005576; GO:0045735		extracellular region [GO:0005576]	lipid transporter activity [GO:0005319]; nutrient reservoir activity [GO:0045735]
TRINITY_DN17953_c2_g1_i6	126.079.680.964.656	294.153.401.136.595	157.688.415.701.874	664.857.060.576.493	174.573.696.805.841	0	0	821.898.342.862.629	123.167.451.543.877	0.656314264	0.344270186	673.570.821.392.158	0	0	0.155900896	0.178915436	0	1.08E-06	Q7Z1M0	VIT1_SOLIN	Vitellogenin-1 (Vitellogenin) (VG)		GO:0005319; GO:0005576; GO:0045735		extracellular region [GO:0005576]	lipid transporter activity [GO:0005319]; nutrient reservoir activity [GO:0045735]
TRINITY_DN16782_c0_g2_i6	371.519.009.312.137	611.815.578.401.006	0.408645386	193.342.321.570.703	753.531.422.490.825	26.104.087.909.902	452.936.951.738.958	457.709.695.884.456	516.564.273.688.651	144.744.758.528.337	0	309.769.592.050.366	0.402136976	0	159.336.807.456.276	0.080331855	0	4.74E-09	P06125	VIT5_CAEEL	Vitellogenin-5		GO:0005319; GO:0005576; GO:0045735		extracellular region [GO:0005576]	lipid transporter activity [GO:0005319]; nutrient reservoir activity [GO:0045735]
TRINITY_DN16782_c0_g1_i4	125.931.933.267.395	715.761.865.045.016	0.617273387	182.901.370.938.756	247.187.144.817.879	0	0.360599585	494.648.777.627.447	156.505.346.561.815	0	107.848.838.087.883	696.150.721.401.164	0	0	0	0	0	7.52E-08	P55155	VIT1_CAEEL	Vitellogenin-1		GO:0005319; GO:0005576; GO:0045735		extracellular region [GO:0005576]	lipid transporter activity [GO:0005319]; nutrient reservoir activity [GO:0045735]
TRINITY_DN17152_c1_g4_i3	198.092.171.544.951	239.179.196.424.446	450.118.617.488.588	140.317.418.628.231	911.500.125.978.699	0.4306183	0.78995544	724.780.802.485.463	516.263.913.060.974	203.781.697.098.221	346.062.391.681.603	170.187.624.438.997	0.361778254	124.977.280.474.301	176.244.207.755.887	0	135.694.562.743.998	4.44E-25	P42577	FRIS_LYMST	Soma ferritin (EC 1.16.3.1)	1.16.3.1	GO:0004322; GO:0005737; GO:0006826; GO:0006879; GO:0008199	cellular iron ion homeostasis [GO:0006879]; iron ion transport [GO:0006826]	cytoplasm [GO:0005737]	ferric iron binding [GO:0008199]; ferroxidase activity [GO:0004322]
TRINITY_DN13924_c0_g1_i1	121.727.782.481.531	207.433.891.428.668	110.196.784.834.414	412.836.095.243.891	248.240.347.675.075	215.438.218.010.056	963.239.837.858.858	109.455.028.701.403	113.755.958.199.105	807.825.820.222.747	118.340.090.573.423	841.474.736.944.056	0.009439037	0	111.475.633.988.292	842.043.996.593.504	0.014953243	3.81E-07	Q8R239	TM268_MOUSE	Transmembrane protein 268		GO:0016021		integral component of membrane [GO:0016021]
TRINITY_DN17925_c5_g3_i2	20.931.459.552.547	429.797.215.435.478	131.253.871.845.864	0.988045068	188.480.397.810.391	472.424.501.008.659	226.663.630.813.603	397.274.209.442.863	453.155.784.555.148	402.485.454.803.761	450.495.194.320.626	194.023.841.048.952	0	0.054118185	420.945.117.706.343	301.744.916.750.003	294.346.123.101.771	2.63E-31	P28668	SYEP_DROME	Bifunctional glutamate/proline--tRNA ligase (Bifunctional aminoacyl-tRNA synthetase) [Includes: Glutamate--tRNA ligase (EC 6.1.1.17) (Glutamyl-tRNA synthetase); Proline--tRNA ligase (EC 6.1.1.15) (Prolyl-tRNA synthetase) (ProRS)]	6.1.1.17; 6.1.1.15	GO:0003723; GO:0004818; GO:0004827; GO:0005524; GO:0005737; GO:0006424; GO:0006433; GO:0017101; GO:0046872	glutamyl-tRNA aminoacylation [GO:0006424]; prolyl-tRNA aminoacylation [GO:0006433]	aminoacyl-tRNA synthetase multienzyme complex [GO:0017101]; cytoplasm [GO:0005737]	ATP binding [GO:0005524]; glutamate-tRNA ligase activity [GO:0004818]; metal ion binding [GO:0046872]; proline-tRNA ligase activity [GO:0004827]; RNA binding [GO:0003723]
TRINITY_DN15270_c0_g1_i1	192.875.100.901.757	283.920.659.440.643	229.753.669.283.505	169.341.132.015.797	398.813.530.775.433	129.796.001.132.073	363.694.214.083.665	154.675.216.674.898	0.979378983	251.473.357.438.095	328.271.114.317.627	222.615.886.314.768	0.028169947	9,33E+05	150.017.821.596.557	119.336.351.214.431	124.395.708.361.178	0	Q09499	IRE1_CAEEL	Serine/threonine-protein kinase/endoribonuclease ire-1 (Inositol-requiring protein 2) [Includes: Serine/threonine-protein kinase (EC 2.7.11.1); Endoribonuclease (EC 3.1.26.-)]	2.7.11.1; 3.1.26.-	GO:0001666; GO:0002119; GO:0004521; GO:0004672; GO:0004674; GO:0005524; GO:0005789; GO:0006397; GO:0006468; GO:0006990; GO:0030176; GO:0030968; GO:0035966; GO:0036498; GO:0051082; GO:0070059; GO:0090305; GO:1902255; GO:1904576; GO:1990440; GO:1990604	endoplasmic reticulum unfolded protein response [GO:0030968]; intrinsic apoptotic signaling pathway in response to endoplasmic reticulum stress [GO:0070059]; IRE1-mediated unfolded protein response [GO:0036498]; mRNA processing [GO:0006397]; nematode larval development [GO:0002119]; nucleic acid phosphodiester bond hydrolysis [GO:0090305]; positive regulation of intrinsic apoptotic signaling path…	endoplasmic reticulum membrane [GO:0005789]; integral component of endoplasmic reticulum membrane [GO:0030176]; IRE1-TRAF2-ASK1 complex [GO:1990604]	ATP binding [GO:0005524]; endoribonuclease activity [GO:0004521]; protein kinase activity [GO:0004672]; protein serine/threonine kinase activity [GO:0004674]; unfolded protein binding [GO:0051082]
TRINITY_DN17848_c0_g1_i5	674.109.430.614.761	943.972.157.266.525	106.358.122.164.967	103.900.592.189.553	178.694.326.633.685	758.239.797.337.463	416.941.980.924.344	579.662.088.988.593	513.372.142.550.551	725.460.818.652.985	156.563.007.523.299	153.159.761.968.673	0.977717179	728.962.663.069.909	115.514.920.149.303	260.149.793.487.678	107.744.137.307.834	8.56E-25	Q674M7	HEMTN_HIRME	Neurohemerythrin		GO:0005344; GO:0005506			iron ion binding [GO:0005506]; oxygen carrier activity [GO:0005344]
TRINITY_DN17514_c0_g2_i1	407.536.494.613.117	135.182.416.949.473	238.523.034.328.796	200.796.286.435.332	282.846.254.903.904	0	0.844848386	194.540.942.891.871	176.434.519.529.494	0.910970698	118.669.444.151.072	487.733.847.065.909	0	0	180.915.443.494.713	111.418.727.001.461	0.547276706	5.10E-73	Q54P79	4CL3_DICDI	Probable 4-coumarate--CoA ligase 3 (4CL 3) (EC 6.2.1.12) (4-coumaroyl-CoA synthase 3)	6.2.1.12	GO:0005524; GO:0009698; GO:0016207	phenylpropanoid metabolic process [GO:0009698]		4-coumarate-CoA ligase activity [GO:0016207]; ATP binding [GO:0005524]
TRINITY_DN15558_c0_g1_i1	149.915.452.796.307	120.855.060.364.732	103.163.952.271.961	402.859.111.785.508	285.922.008.586.976	3,91E+08	0.278737531	259.777.000.910.855	473.809.609.522.264	0.888605183	346.253.156.249.243	405.555.391.365.958	0	0	244.325.117.780.105	483.618.762.670.051	12.709.080.065.874	1.82E-19	Q9EQC0	CHST1_MOUSE	Carbohydrate sulfotransferase 1 (EC 2.8.2.21) (Galactose/N-acetylglucosamine/N-acetylglucosamine 6-O-sulfotransferase 1) (GST-1) (Keratan sulfate Gal-6 sulfotransferase) (KS6ST) (KSGal6ST) (KSST)	2.8.2.21	GO:0000139; GO:0001517; GO:0005802; GO:0006012; GO:0006044; GO:0006790; GO:0006954; GO:0008146; GO:0016021; GO:0042339; GO:0045130	galactose metabolic process [GO:0006012]; inflammatory response [GO:0006954]; keratan sulfate metabolic process [GO:0042339]; N-acetylglucosamine metabolic process [GO:0006044]; sulfur compound metabolic process [GO:0006790]	Golgi membrane [GO:0000139]; integral component of membrane [GO:0016021]; trans-Golgi network [GO:0005802]	keratan sulfotransferase activity [GO:0045130]; N-acetylglucosamine 6-O-sulfotransferase activity [GO:0001517]; sulfotransferase activity [GO:0008146]
TRINITY_DN14173_c0_g1_i1	666.147.862.777.303	608.969.374.714.469	412.635.397.082.076	106.556.353.290.065	17.946.420.611.082	538.306.050.160.936	485.773.711.146.351	639.312.672.346.174	53.978.181.057.604	401.947.240.669.906	540.008.269.459.685	689.707.138.124.774	166.618.674.947.417	110.893.337.509.418	125.988.247.759.131	793.663.873.917.379	402.682.809.347.123	1.36E-39	Q28615	S13A2_RABIT	Solute carrier family 13 member 2 (Na(+)/dicarboxylate cotransporter 1) (NaDC-1) (Renal sodium/dicarboxylate cotransporter)		GO:0006814; GO:0015293; GO:0016021	sodium ion transport [GO:0006814]	integral component of membrane [GO:0016021]	symporter activity [GO:0015293]
TRINITY_DN15728_c0_g3_i4	306.135.397.106.892	17.593.519.995.837	182.001.516.045.872	566.691.167.789.264	611.284.686.579.839	444.218.446.770.864	272.193.413.139.472	523.399.645.634.863	357.813.980.213.783	309.325.043.435.638	343.954.612.240.428	476.459.760.960.275	137.260.799.638.358	159.233.972.752.129	228.707.630.167.654	306.118.767.065.406	293.197.975.865.131	1.71E-33	Q92734	TFG_HUMAN	Protein TFG (TRK-fused gene protein)		GO:0000139; GO:0005737; GO:0005829; GO:0006888; GO:0042802; GO:0043123; GO:0048208; GO:0070971	COPII vesicle coating [GO:0048208]; endoplasmic reticulum to Golgi vesicle-mediated transport [GO:0006888]; positive regulation of I-kappaB kinase/NF-kappaB signaling [GO:0043123]	cytoplasm [GO:0005737]; cytosol [GO:0005829]; endoplasmic reticulum exit site [GO:0070971]; Golgi membrane [GO:0000139]	identical protein binding [GO:0042802]
TRINITY_DN17781_c0_g1_i5	130.529.552.545.375	677.713.062.898.514	349.980.152.487.431	554.681.241.599.476	381.548.844.555.509	546.384.521.493.009	123.989.528.042.749	104.213.982.325.941	812.255.422.513.155	466.846.220.036.555	632.597.458.252.648	153.241.135.488.305	0.647539594	0.391588841	75.853.243.510.378	540.275.065.377.988	672.971.082.689.969	8.66E-44	P19440	GGT1_HUMAN	Glutathione hydrolase 1 proenzyme (EC 3.4.19.13) (Gamma-glutamyltransferase 1) (Gamma-glutamyltranspeptidase 1) (GGT 1) (EC 2.3.2.2) (Leukotriene-C4 hydrolase) (EC 3.4.19.14) (CD antigen CD224) [Cleaved into: Glutathione hydrolase 1 heavy chain; Glutathione hydrolase 1 light chain]	3.4.19.13; 2.3.2.2; 3.4.19.14	GO:0000048; GO:0002682; GO:0002951; GO:0005615; GO:0005886; GO:0006508; GO:0006520; GO:0006536; GO:0006631; GO:0006691; GO:0006749; GO:0006750; GO:0006751; GO:0006805; GO:0007283; GO:0016021; GO:0019344; GO:0031179; GO:0031638; GO:0032355; GO:0032496; GO:0034612; GO:0036374; GO:0050727; GO:0070062; GO:0102953; GO:0103068; GO:1901750	cellular amino acid metabolic process [GO:0006520]; cysteine biosynthetic process [GO:0019344]; fatty acid metabolic process [GO:0006631]; glutamate metabolic process [GO:0006536]; glutathione biosynthetic process [GO:0006750]; glutathione catabolic process [GO:0006751]; glutathione metabolic process [GO:0006749]; leukotriene D4 biosynthetic process [GO:1901750]; leukotriene metabolic process [GO…	extracellular exosome [GO:0070062]; extracellular space [GO:0005615]; integral component of membrane [GO:0016021]; plasma membrane [GO:0005886]	glutathione hydrolase activity [GO:0036374]; hypoglycin A gamma-glutamyl transpeptidase activity [GO:0102953]; leukotriene-C(4) hydrolase [GO:0002951]; leukotriene C4 gamma-glutamyl transferase activity [GO:0103068]; peptidyltransferase activity [GO:0000048]
TRINITY_DN17781_c0_g1_i1	240.439.388.896.591	130.330.254.671.554	408.912.255.904.587	171.372.321.693.071	584.906.005.859.098	55.946.539.106.105	215.273.350.817.644	118.333.156.892.072	931.884.202.283.293	732.467.030.391.678	152.775.001.495.165	213.237.494.906.015	309.220.653.247.489	192.001.929.175.398	547.655.217.174.207	436.169.893.737.751	312.522.725.408.331	5.33E-69	P19440	GGT1_HUMAN	Glutathione hydrolase 1 proenzyme (EC 3.4.19.13) (Gamma-glutamyltransferase 1) (Gamma-glutamyltranspeptidase 1) (GGT 1) (EC 2.3.2.2) (Leukotriene-C4 hydrolase) (EC 3.4.19.14) (CD antigen CD224) [Cleaved into: Glutathione hydrolase 1 heavy chain; Glutathione hydrolase 1 light chain]	3.4.19.13; 2.3.2.2; 3.4.19.14	GO:0000048; GO:0002682; GO:0002951; GO:0005615; GO:0005886; GO:0006508; GO:0006520; GO:0006536; GO:0006631; GO:0006691; GO:0006749; GO:0006750; GO:0006751; GO:0006805; GO:0007283; GO:0016021; GO:0019344; GO:0031179; GO:0031638; GO:0032355; GO:0032496; GO:0034612; GO:0036374; GO:0050727; GO:0070062; GO:0102953; GO:0103068; GO:1901750	cellular amino acid metabolic process [GO:0006520]; cysteine biosynthetic process [GO:0019344]; fatty acid metabolic process [GO:0006631]; glutamate metabolic process [GO:0006536]; glutathione biosynthetic process [GO:0006750]; glutathione catabolic process [GO:0006751]; glutathione metabolic process [GO:0006749]; leukotriene D4 biosynthetic process [GO:1901750]; leukotriene metabolic process [GO…	extracellular exosome [GO:0070062]; extracellular space [GO:0005615]; integral component of membrane [GO:0016021]; plasma membrane [GO:0005886]	glutathione hydrolase activity [GO:0036374]; hypoglycin A gamma-glutamyl transpeptidase activity [GO:0102953]; leukotriene-C(4) hydrolase [GO:0002951]; leukotriene C4 gamma-glutamyl transferase activity [GO:0103068]; peptidyltransferase activity [GO:0000048]
TRINITY_DN1162_c0_g1_i2	0	202.325.225.427.855	0.883275044	266.587.249.996.906	168.642.095.510.237	4,63E+09	479.510.696.614.396	230.530.820.851.736	0.917648558	150.802.847.696.221	207.499.509.272.922	119.066.995.436.903	4,32E+09	3,40E+09	1,09E+09	5,53E+09	8,90E+09	8.15E-12	P41888	TNR3_SCHPO	Thiamine pyrophosphokinase (TPK) (Thiamine kinase) (EC 2.7.6.2)	2.7.6.2	GO:0004788; GO:0005524; GO:0005737; GO:0005829; GO:0006772; GO:0009228; GO:0009229; GO:0016301; GO:0030975; GO:0036172; GO:0044715	thiamine biosynthetic process [GO:0009228]; thiamine diphosphate biosynthetic process [GO:0009229]; thiamine metabolic process [GO:0006772]; thiamine salvage [GO:0036172]	cytoplasm [GO:0005737]; cytosol [GO:0005829]	8-oxo-dGDP phosphatase activity [GO:0044715]; ATP binding [GO:0005524]; kinase activity [GO:0016301]; thiamine binding [GO:0030975]; thiamine diphosphokinase activity [GO:0004788]
TRINITY_DN17943_c1_g1_i1	42.423.186.741.911	878.245.876.897.715	122.069.847.307.448	12.722.551.937.701	223.248.459.193.929	965.716.753.970.252	89.426.215.828.989	294.246.433.291.471	480.145.419.797.636	255.538.978.616.791	702.126.902.486.691	122.737.431.376.801	576.299.142.334.684	195.825.414.638.726	340.861.524.428.119	159.310.532.599.383	410.840.719.408.309	1.40E-70	Q9XTL9	PYG_DROME	Glycogen phosphorylase (EC 2.4.1.1)	2.4.1.1	GO:0005737; GO:0005980; GO:0008184; GO:0008340; GO:0030170; GO:0032991; GO:0042803; GO:0045819; GO:0045824; GO:0050829; GO:0102250; GO:0102499	defense response to Gram-negative bacterium [GO:0050829]; determination of adult lifespan [GO:0008340]; glycogen catabolic process [GO:0005980]; negative regulation of innate immune response [GO:0045824]; positive regulation of glycogen catabolic process [GO:0045819]	cytoplasm [GO:0005737]; protein-containing complex [GO:0032991]	glycogen phosphorylase activity [GO:0008184]; linear malto-oligosaccharide phosphorylase activity [GO:0102250]; protein homodimerization activity [GO:0042803]; pyridoxal phosphate binding [GO:0030170]; SHG alpha-glucan phosphorylase activity [GO:0102499]
TRINITY_DN11977_c0_g1_i2	7.758.963.474.268	342.310.730.867.482	103.586.314.995.806	0	428.499.602.125.336	414.949.915.707.498	146.423.185.698.024	132.105.175.230.052	24.044.223.926.621	251.630.222.563.495	805.432.536.794.481	615.504.617.687.513	449.530.995.140.499	0	0.0020902	0	0	2.00E-16	Q9JMH9	MY18A_MOUSE	Unconventional myosin-XVIIIa (Molecule associated with JAK3 N-terminus) (MAJN) (Myosin containing a PDZ domain) (Surfactant protein receptor SP-R210) (SP-R210)		GO:0000139; GO:0005524; GO:0005793; GO:0005802; GO:0005856; GO:0005903; GO:0007030; GO:0016459; GO:0016477; GO:0031032; GO:0042641; GO:0043030; GO:0043066; GO:0043531; GO:0045335; GO:0048194; GO:0050714; GO:0051015; GO:0071346; GO:0090161; GO:0090164; GO:1903028	actomyosin structure organization [GO:0031032]; asymmetric Golgi ribbon formation [GO:0090164]; cell migration [GO:0016477]; cellular response to interferon-gamma [GO:0071346]; Golgi organization [GO:0007030]; Golgi ribbon formation [GO:0090161]; Golgi vesicle budding [GO:0048194]; negative regulation of apoptotic process [GO:0043066]; positive regulation of opsonization [GO:1903028]; positive re…	actomyosin [GO:0042641]; brush border [GO:0005903]; cytoskeleton [GO:0005856]; endoplasmic reticulum-Golgi intermediate compartment [GO:0005793]; Golgi membrane [GO:0000139]; myosin complex [GO:0016459]; phagocytic vesicle [GO:0045335]; trans-Golgi network [GO:0005802]	actin filament binding [GO:0051015]; ADP binding [GO:0043531]; ATP binding [GO:0005524]
TRINITY_DN14731_c0_g2_i2	16.808.835.303.966	931.345.504.210.339	647.860.184.616.225	564.963.328.393.361	146.684.031.939.259	927.103.769.320.942	128.264.450.065.505	346.089.701.854.068	442.265.117.135.798	827.469.869.778.846	103.521.663.207.274	200.714.863.269.005	876.249.595.745.009	505.742.893.266.406	172.416.482.434.655	0.763963375	0	6.13E-37	Q9VV72	MINP1_DROME	Multiple inositol polyphosphate phosphatase 1 (EC 3.1.3.62) (2,3-bisphosphoglycerate 3-phosphatase) (2,3-BPG phosphatase) (EC 3.1.3.80) (Inositol (1,3,4,5)-tetrakisphosphate 3-phosphatase) (Ins(1,3,4,5)P(4) 3-phosphatase)	3.1.3.62; 3.1.3.80	GO:0003993; GO:0005886; GO:0007424; GO:0016311; GO:0016323; GO:0016324; GO:0030054; GO:0030175; GO:0031362; GO:0034417; GO:0051491; GO:0052745; GO:0052826; GO:0070062	dephosphorylation [GO:0016311]; open tracheal system development [GO:0007424]; positive regulation of filopodium assembly [GO:0051491]	anchored component of external side of plasma membrane [GO:0031362]; apical plasma membrane [GO:0016324]; basolateral plasma membrane [GO:0016323]; cell junction [GO:0030054]; extracellular exosome [GO:0070062]; filopodium [GO:0030175]; plasma membrane [GO:0005886]	acid phosphatase activity [GO:0003993]; bisphosphoglycerate 3-phosphatase activity [GO:0034417]; inositol hexakisphosphate 2-phosphatase activity [GO:0052826]; inositol phosphate phosphatase activity [GO:0052745]
TRINITY_DN16782_c0_g3_i1	186.058.209.998.882	146.486.207.329.381	301.972.995.880.529	13.070.719.902.994	244.263.995.779.134	595.510.698.959.359	20.074.396.114.474	775.219.273.517.481	87.602.053.759.945	425.696.176.647.616	476.077.215.631.273	721.882.025.754.236	189.493.738.959.194	159.095.385.288.925	101.594.953.775.811	0	22.792.528.536.079	6.15E-10	P05690	VIT2_CAEEL	Vitellogenin-2		GO:0005319; GO:0005576; GO:0031410; GO:0031983; GO:0042718; GO:0045735		cytoplasmic vesicle [GO:0031410]; extracellular region [GO:0005576]; vesicle lumen [GO:0031983]; yolk granule [GO:0042718]	lipid transporter activity [GO:0005319]; nutrient reservoir activity [GO:0045735]
TRINITY_DN16057_c0_g1_i3	70.536.057.866.266	200.076.453.344.142	102.297.365.011.527	93.458.865.960.586	275.777.205.893.267	250.715.031.678.526	967.199.921.980.835	320.047.139.865.696	175.762.614.408.665	0.721099331	384.506.177.390.526	752.904.636.615.948	530.242.260.582.793	0.605233774	161.839.513.219.957	0.608635063	0	1.58E-20	Q95218	DMBT1_RABIT	Deleted in malignant brain tumors 1 protein (Hensin)		GO:0005044; GO:0005576; GO:0007275; GO:0015031; GO:0019898; GO:0030154; GO:0035375; GO:0042589; GO:0050829; GO:0050830	cell differentiation [GO:0030154]; defense response to Gram-negative bacterium [GO:0050829]; defense response to Gram-positive bacterium [GO:0050830]; multicellular organism development [GO:0007275]; protein transport [GO:0015031]	extracellular region [GO:0005576]; extrinsic component of membrane [GO:0019898]; zymogen granule membrane [GO:0042589]	scavenger receptor activity [GO:0005044]; zymogen binding [GO:0035375]
TRINITY_DN12981_c0_g5_i1	781.008.156.640.127	25.375.632.318.133	917.146.142.547.232	224.627.892.298.839	322.847.154.874.266	723.336.085.734.553	123.600.781.973.141	289.038.492.021.359	423.325.046.914.699	824.538.122.844.398	159.860.343.860.153	757.309.636.937.278	144.392.495.215.045	780.333.242.078.018	639.202.535.084.052	167.703.904.822.877	386.825.173.821.034	2.11E-34	Q27527	ENO_CAEEL	Enolase (EC 4.2.1.11) (2-phospho-D-glycerate hydro-lyase) (2-phosphoglycerate dehydratase)	4.2.1.11	GO:0000015; GO:0000287; GO:0004634; GO:0005737; GO:0006096	glycolytic process [GO:0006096]	cytoplasm [GO:0005737]; phosphopyruvate hydratase complex [GO:0000015]	magnesium ion binding [GO:0000287]; phosphopyruvate hydratase activity [GO:0004634]
TRINITY_DN16711_c0_g15_i1	233.743.836.381.221	186.267.749.468.232	178.794.532.243.622	362.166.502.360.059	164.777.827.248.016	914.697.286.805.766	513.549.169.851.566	582.624.908.099.242	277.054.820.689.666	34.954.982.328.159	790.788.200.614.448	48.876.275.746.337	139.365.073.931.785	156.807.183.466.763	0.057142491	0.186998676	0.046014595	2.01E-38	Q0EEE2	PTHD3_MOUSE	Patched domain-containing protein 3 (RND-type protein RNDEu-3)		GO:0016021; GO:0097225		integral component of membrane [GO:0016021]; sperm midpiece [GO:0097225]
TRINITY_DN16674_c0_g1_i6	30.135.920.341.874	350.705.824.834.718	310.148.782.725.378	576.963.766.228.636	141.975.554.788.676	101.439.922.486.983	133.930.258.721.518	119.495.939.152.024	735.299.080.096.413	835.743.684.935.987	643.922.605.127.969	167.732.856.472.542	187.517.290.371.831	213.755.815.970.357	26.061.403.389.556	0.482642225	0.460145458	6.46E-45	O02485	YDJ1_CAEEL	Uncharacterized protein ZK1073.1
TRINITY_DN16674_c0_g1_i1	679.155.166.553.177	991.303.028.569.959	673.704.503.555.745	154.020.006.233.462	427.974.198.298.114	24.945.315.512.291	255.127.421.068.503	304.652.764.302.461	762.028.068.916.625	121.452.452.186.114	765.277.835.122.491	398.878.301.104.418	353.026.366.821.519	136.801.018.619.812	335.220.964.591.266	0.429100963	150.596.676.122.033	8.03E-45	O02485	YDJ1_CAEEL	Uncharacterized protein ZK1073.1
TRINITY_DN17507_c1_g1_i3	137.451.968.313.881	0.848864196	0.196537234	0.578467546	27.379.044.206.087	0	0.226669477	15.712.192.091.183	123.714.996.740.214	0	0	0	0	0	0.212770739	0	0	1.53E-16	Q20765	NHR7_CAEEL	Nuclear hormone receptor family member nhr-7		GO:0003700; GO:0005634; GO:0008270; GO:0043565		nucleus [GO:0005634]	DNA-binding transcription factor activity [GO:0003700]; sequence-specific DNA binding [GO:0043565]; zinc ion binding [GO:0008270]
TRINITY_DN17066_c0_g1_i2	310.310.066.044.059	59.385.626.856.985	0.471387265	194.784.695.655.802	16.175.427.394.164	0.450947919	0.095152992	200.749.659.304.047	198.052.909.795.882	0	0.18538101	215.571.781.476.008	0.852430306	0	0	0.090231734	0	4.16E-32	Q3MHW6	MOT1_BOVIN	Monocarboxylate transporter 1 (MCT 1) (Solute carrier family 16 member 1)		GO:0005886; GO:0005887; GO:0008028; GO:0015129; GO:0015293; GO:0015718; GO:0035879	monocarboxylic acid transport [GO:0015718]; plasma membrane lactate transport [GO:0035879]	integral component of plasma membrane [GO:0005887]; plasma membrane [GO:0005886]	lactate transmembrane transporter activity [GO:0015129]; monocarboxylic acid transmembrane transporter activity [GO:0008028]; symporter activity [GO:0015293]
TRINITY_DN17293_c3_g1_i4	498.058.744.390.363	13.577.101.694.078	135.536.927.570.402	194.302.796.696.372	131.382.773.867.291	358.991.213.607.102	339.830.754.490.672	697.553.492.359.096	304.546.024.223.277	0	0	164.296.753.538.009	0	0	0	0.221291723	0	1.02E-12	Q90773	CEPU1_CHICK	Protein CEPU-1		GO:0005886; GO:0007155; GO:0031225	cell adhesion [GO:0007155]	anchored component of membrane [GO:0031225]; plasma membrane [GO:0005886]
TRINITY_DN17514_c0_g1_i6	877.817.112.902.891	177.909.862.640.052	20.131.424.219.129	421.299.471.711.804	713.285.697.123.427	359.844.144.969.557	131.930.349.178.395	585.946.292.226.164	742.968.981.684.517	0.460006907	0.261114397	180.946.050.460.213	0.582853225	0.607436535	0.961511075	0.707897886	0.711103694	6.39E-109	Q9S777	4CL3_ARATH	4-coumarate--CoA ligase 3 (4CL 3) (EC 6.2.1.12) (4-coumarate--CoA ligase isoform 3) (At4CL3) (4-coumaroyl-CoA synthase 3)	6.2.1.12	GO:0005524; GO:0009698; GO:0010584; GO:0016207	phenylpropanoid metabolic process [GO:0009698]; pollen exine formation [GO:0010584]		4-coumarate-CoA ligase activity [GO:0016207]; ATP binding [GO:0005524]
TRINITY_DN16613_c0_g1_i3	349.576.293.870.193	159.340.556.868.289	603.804.203.260.034	145.720.145.344.975	373.056.302.479.964	400.596.980.339.924	666.293.279.586.797	568.433.506.059.806	129.798.123.743.969	0.546117309	0.35132192	66.118.612.428.506	0.551028724	0.968027917	0.489228134	0	0.189351563	0	Q5I598	MTHR_BOVIN	Methylenetetrahydrofolate reductase (EC 1.5.1.20)	1.5.1.20	GO:0004489; GO:0005829; GO:0006730; GO:0009086; GO:0035999; GO:0071949	methionine biosynthetic process [GO:0009086]; one-carbon metabolic process [GO:0006730]; tetrahydrofolate interconversion [GO:0035999]	cytosol [GO:0005829]	FAD binding [GO:0071949]; methylenetetrahydrofolate reductase (NAD(P)H) activity [GO:0004489]
TRINITY_DN17909_c1_g1_i2	728.335.355.029.306	649.127.214.845.081	173.819.501.660.024	492.490.523.278.173	995.441.666.441.364	0.978237159	707.357.149.569.862	107.607.664.124.133	174.578.631.839.984	0.323463249	0.357648956	52.761.375.543.814	0.128894295	0	0.631214825	0.260610536	0.102806207	2.01E-139	P09057	DCOR_RAT	Ornithine decarboxylase (ODC) (EC 4.1.1.17)	4.1.1.17	GO:0001822; GO:0004586; GO:0005737; GO:0005829; GO:0006595; GO:0008284; GO:0009446; GO:0009615; GO:0033387; GO:0042176; GO:0042803; GO:0048471	kidney development [GO:0001822]; polyamine metabolic process [GO:0006595]; positive regulation of cell population proliferation [GO:0008284]; putrescine biosynthetic process [GO:0009446]; putrescine biosynthetic process from ornithine [GO:0033387]; regulation of protein catabolic process [GO:0042176]; response to virus [GO:0009615]	cytoplasm [GO:0005737]; cytosol [GO:0005829]; perinuclear region of cytoplasm [GO:0048471]	ornithine decarboxylase activity [GO:0004586]; protein homodimerization activity [GO:0042803]
TRINITY_DN17306_c0_g1_i2	130.460.005.235.848	0.780171867	0.669022788	29.452.592.989.512	931.558.640.561.268	0.94834735	189.833.589.649.827	449.314.973.451.577	101.744.056.093.126	0.102866209	0.093364893	0.650830333	0	0	0	0	0	1.80E-31	Q96RW7	HMCN1_HUMAN	Hemicentin-1 (Fibulin-6) (FIBL-6)		GO:0005201; GO:0005509; GO:0005604; GO:0005913; GO:0005938; GO:0007049; GO:0007156; GO:0007157; GO:0007601; GO:0009617; GO:0032154; GO:0038023; GO:0042803; GO:0050839; GO:0051301; GO:0062023; GO:0070062	cell cycle [GO:0007049]; cell division [GO:0051301]; heterophilic cell-cell adhesion via plasma membrane cell adhesion molecules [GO:0007157]; homophilic cell adhesion via plasma membrane adhesion molecules [GO:0007156]; response to bacterium [GO:0009617]; visual perception [GO:0007601]	basement membrane [GO:0005604]; cell-cell adherens junction [GO:0005913]; cell cortex [GO:0005938]; cleavage furrow [GO:0032154]; collagen-containing extracellular matrix [GO:0062023]; extracellular exosome [GO:0070062]	calcium ion binding [GO:0005509]; cell adhesion molecule binding [GO:0050839]; extracellular matrix structural constituent [GO:0005201]; protein homodimerization activity [GO:0042803]; signaling receptor activity [GO:0038023]
TRINITY_DN16218_c4_g2_i1	141.610.970.520.655	92.128.873.264.272	209.235.890.414.089	151.939.322.830.606	497.152.998.324.977	106.285.557.211.575	129.984.960.613.031	141.583.235.349.694	220.507.720.277.951	131.722.461.699.975	0.302805011	123.405.005.888.156	0.446472007	0	0	0	0	6.90E-11	F7J220	SRCR1_PATPE	Scavenger receptor cysteine-rich domain superfamily protein (ApSRCR1)		GO:0005044; GO:0006909; GO:0016021; GO:0030659; GO:0045087	innate immune response [GO:0045087]; phagocytosis [GO:0006909]	cytoplasmic vesicle membrane [GO:0030659]; integral component of membrane [GO:0016021]	scavenger receptor activity [GO:0005044]
TRINITY_DN16630_c0_g1_i6	176.702.549.342.645	251.328.301.717.385	0.595392665	626.515.855.672.051	157.603.232.440.559	0	149.077.967.905.451	424.964.829.858.696	119.922.319.864.883	0	0	0.59749613	0.82375471	0	0	0	0	8.63E-56	P00765	TRYP_ASTAS	Trypsin-1 (EC 3.4.21.4) (Trypsin I)	3.4.21.4	GO:0004252; GO:0005615; GO:0007586; GO:0046872	digestion [GO:0007586]	extracellular space [GO:0005615]	metal ion binding [GO:0046872]; serine-type endopeptidase activity [GO:0004252]
TRINITY_DN17740_c2_g1_i2	492.319.020.527.729	498.085.466.171.781	348.956.660.208.764	615.948.710.141.638	61.111.057.599.261	264.054.785.143.188	149.883.278.964.213	915.388.989.125.094	435.145.516.212.722	36.483.565.384.427	651.367.368.636.155	108.673.669.070.074	190.587.683.774.204	0.437542893	118.577.756.910.706	11.241.981.951.804	97.959.017.129.111	1.05E-18	P36609	NCS2_CAEEL	Neuronal calcium sensor 2 (NCS-2)		GO:0005509			calcium ion binding [GO:0005509]
TRINITY_DN17051_c0_g2_i1	200.483.831.807.054	541.116.631.350.392	884.053.164.688.213	75.128.777.605.415	148.362.260.036.166	0	103.301.185.318.457	404.935.590.769.877	480.392.874.681.569	0	0	0	116.612.641.134.062	0	0.035823619	0	0	3.67E-46	P09933	PERT_PIG	Thyroid peroxidase (TPO) (EC 1.11.1.8)	1.11.1.8	GO:0004447; GO:0004601; GO:0005509; GO:0005615; GO:0006590; GO:0006979; GO:0016021; GO:0020037; GO:0042446; GO:0042744	hormone biosynthetic process [GO:0042446]; hydrogen peroxide catabolic process [GO:0042744]; response to oxidative stress [GO:0006979]; thyroid hormone generation [GO:0006590]	extracellular space [GO:0005615]; integral component of membrane [GO:0016021]	calcium ion binding [GO:0005509]; heme binding [GO:0020037]; iodide peroxidase activity [GO:0004447]; peroxidase activity [GO:0004601]
TRINITY_DN17653_c0_g1_i1	20.786.602.898.671	644.201.292.880.087	253.282.973.832.831	711.209.893.729.717	543.528.451.269.949	389.490.656.202.617	500.323.358.662.043	961.957.088.159.951	159.439.834.895.392	23.199.109.330.587	0	0.410467012	92.339.612.006.626	0	0	0	75.446.256.740.281	1.86E-06	P31729	OV16_ONCVO	OV-16 antigen
TRINITY_DN16524_c0_g1_i5	225.786.850.522.692	127.685.907.976.943	138.951.386.974.077	164.924.792.589.502	134.376.712.553.049	149.443.035.785.381	895.821.232.938.046	539.232.359.943.003	171.011.111.135.003	119.531.762.575.443	0	0	836.852.906.264.047	0	0.287631176	0	0.389796588	2.52E-36	Q21743	GST9_CAEEL	Probable glutathione S-transferase 9 (EC 2.5.1.18) (GST class-sigma)	2.5.1.18	GO:0004364			glutathione transferase activity [GO:0004364]
TRINITY_DN17182_c0_g1_i9	263.019.845.433.072	480.491.793.197.848	221.302.210.752.652	523.369.845.332.168	379.022.158.186.624	0	194.861.637.758.159	125.334.366.042.836	585.371.942.260.237	0.090644687	0	0	0.720747056	0	0	0	0	5.90E-67	Q9UH92	MLX_HUMAN	Max-like protein X (Class D basic helix-loop-helix protein 13) (bHLHd13) (Max-like bHLHZip protein) (Protein BigMax) (Transcription factor-like protein 4)		GO:0000122; GO:0000977; GO:0000981; GO:0001227; GO:0003677; GO:0003700; GO:0005634; GO:0005654; GO:0005737; GO:0005829; GO:0006355; GO:0006357; GO:0008134; GO:0031965; GO:0042803; GO:0045892; GO:0045944; GO:0046982	negative regulation of transcription, DNA-templated [GO:0045892]; negative regulation of transcription by RNA polymerase II [GO:0000122]; positive regulation of transcription by RNA polymerase II [GO:0045944]; regulation of transcription, DNA-templated [GO:0006355]; regulation of transcription by RNA polymerase II [GO:0006357]	cytoplasm [GO:0005737]; cytosol [GO:0005829]; nuclear membrane [GO:0031965]; nucleoplasm [GO:0005654]; nucleus [GO:0005634]	DNA binding [GO:0003677]; DNA-binding transcription factor activity [GO:0003700]; DNA-binding transcription factor activity, RNA polymerase II-specific [GO:0000981]; DNA-binding transcription repressor activity, RNA polymerase II-specific [GO:0001227]; protein heterodimerization activity [GO:0046982]; protein homodimerization activity [GO:0042803]; RNA polymerase II regulatory region sequence-spe…
TRINITY_DN15976_c0_g1_i1	942.914.396.250.964	684.007.279.370.214	764.321.877.703.244	126.082.996.134.549	146.718.333.480.141	65.364.796.312.961	359.149.584.630.441	102.215.655.690.637	543.275.981.843.597	493.093.975.637.308	617.901.681.400.046	702.132.260.306.337	421.813.686.771.642	278.373.853.668.511	23.368.606.963.677	37.531.241.306.444	313.439.758.919.482	0	Q9W391	KPBA_DROME	Probable phosphorylase b kinase regulatory subunit alpha (Phosphorylase kinase subunit alpha)		GO:0003824; GO:0005516; GO:0005886; GO:0005964; GO:0005977; GO:0006468	glycogen metabolic process [GO:0005977]; protein phosphorylation [GO:0006468]	phosphorylase kinase complex [GO:0005964]; plasma membrane [GO:0005886]	calmodulin binding [GO:0005516]; catalytic activity [GO:0003824]
TRINITY_DN19540_c0_g1_i1	662.574.655.850.528	215.069.389.052.506	773.221.004.409.994	175.028.318.618.658	144.993.433.840.986	549.508.547.514.557	103.390.336.487.606	204.960.448.194.044	131.034.318.826.769	366.703.220.962.458	347.536.123.905.386	476.755.173.452.384	248.587.402.392.813	0.306697119	0	101.495.143.679.286	0.665995153	4.62E-30	Q5QE78	AOXB_RAT	Aldehyde oxidase 2 (EC 1.2.3.1) (Aldehyde oxidase homolog 3) (Azaheterocycle hydroxylase 2) (EC 1.17.3.-)	1.2.3.1; 1.17.3.-	GO:0004031; GO:0004854; GO:0005506; GO:0005829; GO:0009055; GO:0009115; GO:0017144; GO:0042803; GO:0043546; GO:0050250; GO:0050660; GO:0051287; GO:0051537; GO:0055114; GO:0071949; GO:0102797; GO:0102798	drug metabolic process [GO:0017144]; oxidation-reduction process [GO:0055114]; xanthine catabolic process [GO:0009115]	cytosol [GO:0005829]	2 iron, 2 sulfur cluster binding [GO:0051537]; aldehyde oxidase activity [GO:0004031]; electron transfer activity [GO:0009055]; FAD binding [GO:0071949]; flavin adenine dinucleotide binding [GO:0050660]; geranial:oxygen oxidoreductase activity [GO:0102797]; heptaldehyde:oxygen oxidoreductase activity [GO:0102798]; iron ion binding [GO:0005506]; molybdopterin cofactor binding [GO:0043546]; NAD bin…
TRINITY_DN10574_c0_g1_i1	466.566.763.473.405	451.702.828.862.188	657.320.963.295.578	405.047.294.568.942	409.621.627.337.527	402.460.222.108.947	199.956.345.019.636	415.491.595.721.153	335.004.900.846.064	197.433.530.144.923	22.519.326.587.759	261.188.913.343.401	288.812.215.600.014	182.507.861.704.947	105.444.249.441.532	127.505.299.059.022	0.924740192	0	P51692	STA5B_HUMAN	Signal transducer and activator of transcription 5B		GO:0000978; GO:0000981; GO:0001228; GO:0001553; GO:0001779; GO:0003682; GO:0003700; GO:0004713; GO:0005634; GO:0005654; GO:0005737; GO:0005829; GO:0006357; GO:0007259; GO:0007565; GO:0007595; GO:0019218; GO:0019221; GO:0019530; GO:0019915; GO:0030856; GO:0032355; GO:0032819; GO:0032825; GO:0032870; GO:0033077; GO:0035259; GO:0035723; GO:0038110; GO:0038111; GO:0038113; GO:0040014; GO:0040018; GO:…	cellular response to epidermal growth factor stimulus [GO:0071364]; cellular response to growth factor stimulus [GO:0071363]; cellular response to hormone stimulus [GO:0032870]; cytokine-mediated signaling pathway [GO:0019221]; development of secondary female sexual characteristics [GO:0046543]; development of secondary male sexual characteristics [GO:0046544]; female pregnancy [GO:0007565]; grow…	cytoplasm [GO:0005737]; cytosol [GO:0005829]; nucleoplasm [GO:0005654]; nucleus [GO:0005634]	chromatin binding [GO:0003682]; DNA-binding transcription activator activity, RNA polymerase II-specific [GO:0001228]; DNA-binding transcription factor activity [GO:0003700]; DNA-binding transcription factor activity, RNA polymerase II-specific [GO:0000981]; glucocorticoid receptor binding [GO:0035259]; protein dimerization activity [GO:0046983]; protein tyrosine kinase activity [GO:0004713]; RNA…
TRINITY_DN15230_c0_g1_i1	718.610.924.096.195	865.615.803.162.914	103.775.003.553.181	13.401.647.003.747	438.828.636.310.864	276.054.507.101.266	204.642.168.971.995	685.973.843.983.529	423.036.254.114.781	21.888.779.582.184	343.555.750.889.327	0.781534628	311.185.293.995.423	0.614399477	0.544813292	0	0.75426133	2.40E-65	Q8MV48	GALT7_DROME	N-acetylgalactosaminyltransferase 7 (EC 2.4.1.-) (Protein-UDP acetylgalactosaminyltransferase 7) (UDP-GalNAc:polypeptide N-acetylgalactosaminyltransferase 7) (pp-GaNTase 7) (dGalNAc-T2)	2.4.1.-	GO:0000139; GO:0004653; GO:0005794; GO:0005795; GO:0006486; GO:0009312; GO:0012505; GO:0016021; GO:0030246; GO:0046872	oligosaccharide biosynthetic process [GO:0009312]; protein glycosylation [GO:0006486]	endomembrane system [GO:0012505]; Golgi apparatus [GO:0005794]; Golgi membrane [GO:0000139]; Golgi stack [GO:0005795]; integral component of membrane [GO:0016021]	carbohydrate binding [GO:0030246]; metal ion binding [GO:0046872]; polypeptide N-acetylgalactosaminyltransferase activity [GO:0004653]
TRINITY_DN17675_c0_g1_i6	677.862.501.182.153	759.947.516.782.113	107.781.948.545.681	108.892.335.442.474	424.057.776.678.871	316.127.587.504.638	160.624.272.757.532	343.613.255.346.938	400.494.618.004.648	187.987.319.183.983	121.087.750.197.501	194.078.720.329.255	242.405.629.797.748	101.257.636.721.309	0.364538496	0.752058051	146.303.692.302.724	2.15E-98	A0A0B4K692	NEP2_DROME	Neprilysin-2 (EC 3.4.24.11) [Cleaved into: Neprilysin-2, soluble form]	3.4.24.11	GO:0004175; GO:0004222; GO:0005615; GO:0005886; GO:0006508; GO:0008237; GO:0016021; GO:0046692; GO:0046872	proteolysis [GO:0006508]; sperm competition [GO:0046692]	extracellular space [GO:0005615]; integral component of membrane [GO:0016021]; plasma membrane [GO:0005886]	endopeptidase activity [GO:0004175]; metal ion binding [GO:0046872]; metalloendopeptidase activity [GO:0004222]; metallopeptidase activity [GO:0008237]
TRINITY_DN16218_c1_g1_i1	202.654.670.129.283	242.609.622.990.723	348.578.187.176.221	101.160.340.400.611	51.194.921.851.322	41.043.306.691.077	200.780.340.946.914	831.043.026.061.504	395.832.838.122.531	0.508660399	224.967.580.206.612	617.227.679.916.033	241.373.928.662.664	148.898.713.065.085	0.397045397	0.656999814	0.3233347	1.41E-06	P30205	WC11_BOVIN	Antigen WC1.1		GO:0005044; GO:0005576; GO:0009897		external side of plasma membrane [GO:0009897]; extracellular region [GO:0005576]	scavenger receptor activity [GO:0005044]
TRINITY_DN14879_c0_g1_i1	131.097.360.730.533	176.741.718.755.964	113.290.238.059.646	113.605.093.111.437	944.517.329.899.239	112.752.933.098.506	313.705.265.988.771	12.667.373.451.787	135.226.740.077.444	403.406.469.746.165	328.398.335.308.698	128.733.397.055.565	231.035.057.031.494	227.599.043.573.345	132.869.069.485.751	139.233.383.977.566	168.614.287.689.734	1.02E-10	O16963	NH130_CAEEL	Nuclear hormone receptor family member nhr-130		GO:0003700; GO:0005634; GO:0008270; GO:0043565		nucleus [GO:0005634]	DNA-binding transcription factor activity [GO:0003700]; sequence-specific DNA binding [GO:0043565]; zinc ion binding [GO:0008270]
TRINITY_DN17834_c0_g1_i1	122.886.614.653.515	17.637.328.026.444	279.393.020.250.683	126.237.614.386.816	131.783.697.601.449	733.386.589.450.787	92.975.643.598.776	635.520.406.202.719	805.383.147.872.914	299.716.514.659.004	171.712.689.679.094	26.469.970.510.365	548.019.408.574.428	714.773.934.168.946	0.418579715	0.74808509	0.791987324	2.47E-51	Q9VE01	C12A5_DROME	Probable cytochrome P450 12a5, mitochondrial (EC 1.14.-.-) (CYPXIIA5)	1.14.-.-	GO:0004497; GO:0005506; GO:0016705; GO:0020037; GO:0031966		mitochondrial membrane [GO:0031966]	heme binding [GO:0020037]; iron ion binding [GO:0005506]; monooxygenase activity [GO:0004497]; oxidoreductase activity, acting on paired donors, with incorporation or reduction of molecular oxygen [GO:0016705]
TRINITY_DN17834_c0_g1_i3	548.575.019.390.639	764.079.514.914.189	101.947.301.249.616	445.385.719.627.764	584.513.135.225.842	297.903.975.009.706	317.983.336.061.984	267.267.176.708.054	54.307.471.134.771	116.475.558.747.428	754.256.740.129.856	118.587.408.935.702	265.163.658.840.841	22.020.169.202.848	181.977.774.227.104	168.310.713.875.912	236.031.369.365.973	1.93E-42	Q9V5L3	C49A1_DROME	Probable cytochrome P450 49a1 (EC 1.14.-.-) (CYPXLIXA1)	1.14.-.-	GO:0004497; GO:0005506; GO:0005789; GO:0016705; GO:0020037; GO:0031090		endoplasmic reticulum membrane [GO:0005789]; organelle membrane [GO:0031090]	heme binding [GO:0020037]; iron ion binding [GO:0005506]; monooxygenase activity [GO:0004497]; oxidoreductase activity, acting on paired donors, with incorporation or reduction of molecular oxygen [GO:0016705]
TRINITY_DN13620_c0_g1_i2	715.223.803.530.309	196.129.415.990.255	65.653.671.761.069	918.839.265.036.853	104.948.688.793.418	679.576.609.203.894	130.602.629.380.464	498.856.159.536.173	456.920.336.495.985	16.844.340.139.247	148.996.479.731.348	719.733.098.792.226	260.745.422.618.998	295.847.749.211.472	206.614.542.220.621	0.310808782	122.368.697.553.722	1.85E-104	Q6PHW0	IYD1_HUMAN	Iodotyrosine deiodinase 1 (IYD-1) (EC 1.21.1.1) (Iodotyrosine dehalogenase 1)	1.21.1.1	GO:0004447; GO:0005654; GO:0005886; GO:0005887; GO:0006570; GO:0006590; GO:0010181; GO:0016491; GO:0030659; GO:0042403; GO:0055114	oxidation-reduction process [GO:0055114]; thyroid hormone generation [GO:0006590]; thyroid hormone metabolic process [GO:0042403]; tyrosine metabolic process [GO:0006570]	cytoplasmic vesicle membrane [GO:0030659]; integral component of plasma membrane [GO:0005887]; nucleoplasm [GO:0005654]; plasma membrane [GO:0005886]	FMN binding [GO:0010181]; iodide peroxidase activity [GO:0004447]; oxidoreductase activity [GO:0016491]
TRINITY_DN17035_c0_g1_i7	262.625.046.881.219	5.152.914.767.335	0.99128242	0	0.697198895	0.275879991	0.723231333	0.504747794	731.815.038.443.657	0.170952632	100.179.855.780.859	186.382.941.371.626	0.780122855	0.255952263	0.40032184	0.112523318	0	3.09E-11	Q9Y210	TRPC6_HUMAN	Short transient receptor potential channel 6 (TrpC6) (Transient receptor protein 6) (TRP-6)		GO:0003779; GO:0005261; GO:0005262; GO:0005737; GO:0005886; GO:0005887; GO:0006812; GO:0006828; GO:0007204; GO:0007338; GO:0007568; GO:0010800; GO:0015279; GO:0016020; GO:0030168; GO:0030182; GO:0030276; GO:0032414; GO:0034703; GO:0036057; GO:0042803; GO:0042805; GO:0045666; GO:0050774; GO:0051117; GO:0051480; GO:0051928; GO:0070301; GO:0070588; GO:0070679; GO:0071456	aging [GO:0007568]; calcium ion transmembrane transport [GO:0070588]; cation transport [GO:0006812]; cellular response to hydrogen peroxide [GO:0070301]; cellular response to hypoxia [GO:0071456]; manganese ion transport [GO:0006828]; negative regulation of dendrite morphogenesis [GO:0050774]; neuron differentiation [GO:0030182]; platelet activation [GO:0030168]; positive regulation of calcium io…	cation channel complex [GO:0034703]; cytoplasm [GO:0005737]; integral component of plasma membrane [GO:0005887]; membrane [GO:0016020]; plasma membrane [GO:0005886]; slit diaphragm [GO:0036057]	actin binding [GO:0003779]; actinin binding [GO:0042805]; ATPase binding [GO:0051117]; calcium channel activity [GO:0005262]; cation channel activity [GO:0005261]; clathrin binding [GO:0030276]; inositol 1,4,5 trisphosphate binding [GO:0070679]; protein homodimerization activity [GO:0042803]; store-operated calcium channel activity [GO:0015279]
TRINITY_DN17370_c5_g4_i1	879.556.849.236.136	102.894.101.960.483	0.605511468	0.909306108	0	0.61432764	0.38315553	393.889.437.758.756	149.586.865.199.389	0.760435089	468.732.425.116.906	261.604.963.686.779	15.384.505.547.331	157.860.948.754.694	0.299449669	0.982524913	0.252249379	9.48E-08	P97314	CSRP2_MOUSE	Cysteine and glycine-rich protein 2 (Cysteine-rich protein 2) (CRP2) (Double LIM protein 1) (DLP-1)		GO:0005634; GO:0007275; GO:0030154; GO:0046872	cell differentiation [GO:0030154]; multicellular organism development [GO:0007275]	nucleus [GO:0005634]	metal ion binding [GO:0046872]
TRINITY_DN17137_c0_g1_i8	0.000140564	0.947255174	0	0.000310342	0	0	0	0.500165432	0.822160227	0.326164146	0.199301315	0.637982562	0	0	3,10E+08	0.016745086	0	0	Q5EAJ7	MVP_STRPU	Major vault protein (MVP)		GO:0005634; GO:0005737		cytoplasm [GO:0005737]; nucleus [GO:0005634]
TRINITY_DN17425_c2_g1_i1	134.358.259.217.494	719.085.368.297.746	0.662751409	0.493389103	0.915551021	0	0.813637792	380.627.425.737.643	100.452.572.740.459	165.629.999.114.353	13.489.935.982.391	106.932.050.283.967	0	0.76178964	109.586.647.058.582	0.475682465	137.503.182.800.705	1.19E-59	P45878	FKBP2_MOUSE	Peptidyl-prolyl cis-trans isomerase FKBP2 (PPIase FKBP2) (EC 5.2.1.8) (13 kDa FK506-binding protein) (13 kDa FKBP) (FKBP-13) (FK506-binding protein 2) (FKBP-2) (Immunophilin FKBP13) (Rotamase)	5.2.1.8	GO:0003755; GO:0005789		endoplasmic reticulum membrane [GO:0005789]	peptidyl-prolyl cis-trans isomerase activity [GO:0003755]
TRINITY_DN16930_c1_g1_i9	369.033.932.713.136	194.221.678.957.668	0.182486951	0.595453883	0.776768471	0	0	0.521203486	361.317.413.223.676	0.368395134	0.768212685	235.546.417.864.701	0	0	0	0.111406479	0	1.83E-56	Q24167	SIMA_DROME	Protein similar		GO:0000981; GO:0001228; GO:0003677; GO:0005634; GO:0005829; GO:0006355; GO:0006357; GO:0008286; GO:0010508; GO:0030308; GO:0030334; GO:0032869; GO:0045088; GO:0045944; GO:0046983; GO:0048477; GO:0060438; GO:0071456; GO:0090575	cellular response to hypoxia [GO:0071456]; cellular response to insulin stimulus [GO:0032869]; insulin receptor signaling pathway [GO:0008286]; negative regulation of cell growth [GO:0030308]; oogenesis [GO:0048477]; positive regulation of autophagy [GO:0010508]; positive regulation of transcription by RNA polymerase II [GO:0045944]; regulation of cell migration [GO:0030334]; regulation of innate…	cytosol [GO:0005829]; nucleus [GO:0005634]; RNA polymerase II transcription factor complex [GO:0090575]	DNA binding [GO:0003677]; DNA-binding transcription activator activity, RNA polymerase II-specific [GO:0001228]; DNA-binding transcription factor activity, RNA polymerase II-specific [GO:0000981]; protein dimerization activity [GO:0046983]
TRINITY_DN17328_c0_g1_i3	242.812.429.315.003	100.470.484.507.986	127.116.643.228.706	245.723.899.997.148	899.483.167.508.109	423.239.418.359.137	76.315.673.015.353	146.003.187.308.739	180.480.336.868.038	158.450.227.661.616	83.416.864.834.639	339.977.214.752.318	118.526.328.141.257	102.363.105.043.209	0.454926695	0.37638864	0.370470449	2.73E-16	O01812	FABP6_CAEEL	Fatty acid-binding protein homolog 6		GO:0008289			lipid binding [GO:0008289]
TRINITY_DN17724_c0_g2_i1	148.408.108.759.032	634.049.744.188.054	182.731.360.208.797	255.162.301.327.768	297.133.853.189.912	283.782.044.509.267	294.501.715.175.165	423.434.829.963.503	138.503.903.461.856	36.122.470.660.679	358.032.893.541.275	805.800.695.508.156	129.484.783.555.624	137.517.109.681.142	523.958.244.106.531	181.502.106.887.933	592.933.499.537.851	5.40E-45	O02485	YDJ1_CAEEL	Uncharacterized protein ZK1073.1
TRINITY_DN17724_c0_g3_i1	185.205.465.220.418	929.874.197.601.748	256.196.096.811.459	320.575.048.029.612	398.284.421.004.497	383.977.283.645.708	177.041.631.916.123	56.220.207.879.069	158.283.578.712.158	442.573.711.571.197	455.468.334.865.439	108.959.250.631.953	259.733.154.530.547	261.360.517.593.528	105.489.575.998.291	332.645.647.795.812	111.415.806.491.847	1.30E-32	O02485	YDJ1_CAEEL	Uncharacterized protein ZK1073.1
TRINITY_DN16074_c0_g1_i2	192.397.744.809.641	124.690.347.082.986	153.824.523.736.199	223.676.122.263.248	414.430.903.257.566	0.50694571	108.681.734.166.448	273.366.757.286.916	104.859.337.874.269	40.483.694.041.099	626.995.320.324.826	381.401.426.670.143	537.969.230.397.078	239.440.487.997.875	0.686804184	0.406060581	0.525870193	6.37E-35	O46040	MSTAA_DROME	SET domain-containing protein SmydA-8, isoform A (EC 2.1.1.-)	2.1.1.-	GO:0000790; GO:0008757; GO:0010629; GO:0034968; GO:0042826	histone lysine methylation [GO:0034968]; negative regulation of gene expression [GO:0010629]	nuclear chromatin [GO:0000790]	histone deacetylase binding [GO:0042826]; S-adenosylmethionine-dependent methyltransferase activity [GO:0008757]
TRINITY_DN3750_c0_g1_i1	143.797.384.637.408	14.225.672.393.785	0.9554443	406.338.339.113.143	552.791.636.283.255	545.107.344.397.471	44.714.638.475.524	453.393.949.903.632	150.662.621.827.694	173.010.738.740.422	276.923.216.589.831	214.222.188.257.192	189.887.805.050.599	0.675265892	270.094.222.121.967	170.259.387.806.178	0.314216802	9.01E-41	Q95M17	CHIA_BOVIN	Acidic mammalian chitinase (AMCase) (EC 3.2.1.14) (Chitin-binding protein b04) (CBPb04)	3.2.1.14	GO:0000272; GO:0002376; GO:0002532; GO:0004568; GO:0005576; GO:0005615; GO:0005737; GO:0006032; GO:0006915; GO:0008061; GO:0090197	apoptotic process [GO:0006915]; chitin catabolic process [GO:0006032]; immune system process [GO:0002376]; polysaccharide catabolic process [GO:0000272]; positive regulation of chemokine secretion [GO:0090197]; production of molecular mediator involved in inflammatory response [GO:0002532]	cytoplasm [GO:0005737]; extracellular region [GO:0005576]; extracellular space [GO:0005615]	chitinase activity [GO:0004568]; chitin binding [GO:0008061]
TRINITY_DN15837_c0_g2_i6	977.002.544.748.546	82.124.263.540.029	0	0	322.049.141.117.603	0	0.924139651	362.375.502.640.229	758.225.718.080.471	0	0	0	0.846461996	0	0	0	0	5.65E-23	Q24756	MLC1_DROVI	Myosin light chain alkali		GO:0005509; GO:0005859; GO:0007498	mesoderm development [GO:0007498]	muscle myosin complex [GO:0005859]	calcium ion binding [GO:0005509]
TRINITY_DN16909_c0_g1_i2	776.670.045.272.516	381.095.597.936.092	0.209384018	0.129024434	3.529.060.904.729	0.642225098	0.763885598	392.209.222.946.167	698.092.161.723.317	0.463405915	0.256190839	0.139033689	0	0	0.102814694	0.518655199	0.353481921	1.54E-74	Q9VCA2	ORCT_DROME	Organic cation transporter protein		GO:0006811; GO:0006915; GO:0016021; GO:0022857	apoptotic process [GO:0006915]; ion transport [GO:0006811]	integral component of membrane [GO:0016021]	transmembrane transporter activity [GO:0022857]
TRINITY_DN17046_c0_g1_i1	437.817.189.919.081	297.185.649.716.827	0	0	0.915738506	0.503419614	0	155.443.216.551.776	124.132.311.050.228	0	0	0.067595092	0	0	0	0	0	1.04E-79	P18172	DHGL_DROPS	Glucose dehydrogenase [FAD, quinone] (EC 1.1.5.9) [Cleaved into: Glucose dehydrogenase [FAD, quinone] short protein]	1.1.5.9	GO:0005576; GO:0016614; GO:0050660		extracellular region [GO:0005576]	flavin adenine dinucleotide binding [GO:0050660]; oxidoreductase activity, acting on CH-OH group of donors [GO:0016614]
TRINITY_DN16192_c0_g2_i6	655.568.656.752.743	677.892.734.300.707	0.212607702	0	30.611.985.280.527	0.873510755	0.400606856	162.473.098.497.631	197.802.088.246.264	0	0	0	0.183467119	0	0	0	0	8.07E-31	P21797	TNNC1_BALNU	Troponin C, isoform 1		GO:0005509			calcium ion binding [GO:0005509]
TRINITY_DN15318_c0_g1_i2	188.898.987.762.801	191.134.905.500.058	592.161.713.073.733	798.673.171.063.156	829.739.889.651.343	478.159.374.405.739	233.372.845.836.492	149.239.177.945.895	175.196.141.589.868	438.324.679.933.711	407.157.727.336.072	852.272.437.520.267	387.632.523.208.138	298.999.931.240.867	315.569.749.384.616	261.230.242.483.555	29.223.419.657.254	5.20E-55	Q9VC61	CRERF_DROME	Protein CREBRF homolog (Protein Repressed by Tor)		GO:0003677; GO:0003700; GO:0005634; GO:0005829; GO:0006986; GO:0038202; GO:0042594; GO:0045893; GO:0046982	positive regulation of transcription, DNA-templated [GO:0045893]; response to starvation [GO:0042594]; response to unfolded protein [GO:0006986]; TORC1 signaling [GO:0038202]	cytosol [GO:0005829]; nucleus [GO:0005634]	DNA binding [GO:0003677]; DNA-binding transcription factor activity [GO:0003700]; protein heterodimerization activity [GO:0046982]
TRINITY_DN16057_c0_g1_i1	184.931.180.940.919	818.125.030.109.176	0.661065975	111.970.256.501.446	280.671.039.557.688	0.655103215	0	124.919.812.847.137	833.441.724.609.632	0.119296181	0.157170196	229.055.288.261.791	0.313747487	0	0	0	0.273309332	4.84E-21	Q95218	DMBT1_RABIT	Deleted in malignant brain tumors 1 protein (Hensin)		GO:0005044; GO:0005576; GO:0007275; GO:0015031; GO:0019898; GO:0030154; GO:0035375; GO:0042589; GO:0050829; GO:0050830	cell differentiation [GO:0030154]; defense response to Gram-negative bacterium [GO:0050829]; defense response to Gram-positive bacterium [GO:0050830]; multicellular organism development [GO:0007275]; protein transport [GO:0015031]	extracellular region [GO:0005576]; extrinsic component of membrane [GO:0019898]; zymogen granule membrane [GO:0042589]	scavenger receptor activity [GO:0005044]; zymogen binding [GO:0035375]
TRINITY_DN16049_c0_g1_i5	563.400.893.860.661	484.692.514.356.492	0.999739407	350.205.331.853.004	142.743.890.035.039	111.971.642.905.112	293.922.835.901.614	420.035.751.909.762	646.145.408.667.199	0	0.438559306	141.507.331.084.625	0.423940528	116.635.882.210.731	251.137.856.570.854	0.9174901	0.215308199	2.43E-33	Q674M7	HEMTN_HIRME	Neurohemerythrin		GO:0005344; GO:0005506			iron ion binding [GO:0005506]; oxygen carrier activity [GO:0005344]
TRINITY_DN16334_c0_g1_i2	555.614.770.678.579	968.709.514.523.097	0	0.974384492	273.462.794.561.022	0.410433067	0.350590083	502.006.848.579.774	313.158.908.814.518	0.661680707	0	34.154.954.983.525	0	0	0.006031199	0	0	5.40E-40	P10634	CP2DQ_RAT	Cytochrome P450 2D26 (EC 1.14.14.1) (CYPIID26) (Cytochrome P450-CMF2) (Cytochrome P450-DB2) (Debrisoquine 4-hydroxylase)	1.14.14.1	GO:0004497; GO:0005506; GO:0005737; GO:0005789; GO:0006082; GO:0006805; GO:0007565; GO:0008395; GO:0016712; GO:0019369; GO:0020037; GO:0031090; GO:0042493; GO:0042738; GO:0043231; GO:0055114; GO:0070330	arachidonic acid metabolic process [GO:0019369]; exogenous drug catabolic process [GO:0042738]; female pregnancy [GO:0007565]; organic acid metabolic process [GO:0006082]; oxidation-reduction process [GO:0055114]; response to drug [GO:0042493]; xenobiotic metabolic process [GO:0006805]	cytoplasm [GO:0005737]; endoplasmic reticulum membrane [GO:0005789]; intracellular membrane-bounded organelle [GO:0043231]; organelle membrane [GO:0031090]	aromatase activity [GO:0070330]; heme binding [GO:0020037]; iron ion binding [GO:0005506]; monooxygenase activity [GO:0004497]; oxidoreductase activity, acting on paired donors, with incorporation or reduction of molecular oxygen, reduced flavin or flavoprotein as one donor, and incorporation of one atom of oxygen [GO:0016712]; steroid hydroxylase activity [GO:0008395]
TRINITY_DN17375_c1_g1_i1	118.688.954.481.179	88.358.671.509.407	0.575334721	0	288.244.280.127.697	0.944580507	0.561607179	32.731.362.015.249	619.653.384.645.662	0.378895184	110.237.060.043.127	300.901.011.200.828	0.406776207	0.375979423	0.65785808	0.427423286	0.552797	0	A0A0B4K692	NEP2_DROME	Neprilysin-2 (EC 3.4.24.11) [Cleaved into: Neprilysin-2, soluble form]	3.4.24.11	GO:0004175; GO:0004222; GO:0005615; GO:0005886; GO:0006508; GO:0008237; GO:0016021; GO:0046692; GO:0046872	proteolysis [GO:0006508]; sperm competition [GO:0046692]	extracellular space [GO:0005615]; integral component of membrane [GO:0016021]; plasma membrane [GO:0005886]	endopeptidase activity [GO:0004175]; metal ion binding [GO:0046872]; metalloendopeptidase activity [GO:0004222]; metallopeptidase activity [GO:0008237]
TRINITY_DN16963_c0_g6_i1	263.772.745.247.638	698.384.045.361.598	21.021.767.299.352	134.880.453.867.482	426.624.348.761.017	183.078.868.314.396	438.982.791.107.318	608.590.303.627.494	18.673.037.154.775	154.952.708.679.461	365.884.272.880.297	665.396.421.974.623	297.129.007.384.419	188.270.312.242.137	0.794090793	0.983498062	116.762.195.855.225	9.49E-44	P02599	CALM_DICDI	Calmodulin (CaM)		GO:0000281; GO:0000331; GO:0005509; GO:0005615; GO:0005634; GO:0005737; GO:0017024; GO:0019722; GO:0019900; GO:0019901; GO:0031012; GO:0031013; GO:0031285; GO:0032781; GO:0043549; GO:0045861; GO:0050839; GO:0051284; GO:0051343; GO:0061122; GO:0072666; GO:1903665	calcium-mediated signaling [GO:0019722]; establishment of protein localization to vacuole [GO:0072666]; mitotic cytokinesis [GO:0000281]; negative regulation of asexual reproduction [GO:1903665]; negative regulation of proteolysis [GO:0045861]; positive regulation of ATPase activity [GO:0032781]; positive regulation of cyclic-nucleotide phosphodiesterase activity [GO:0051343]; positive regulation…	contractile vacuole [GO:0000331]; cytoplasm [GO:0005737]; extracellular matrix [GO:0031012]; extracellular space [GO:0005615]; nucleus [GO:0005634]	calcium ion binding [GO:0005509]; cell adhesion molecule binding [GO:0050839]; kinase binding [GO:0019900]; myosin I binding [GO:0017024]; protein kinase binding [GO:0019901]; troponin I binding [GO:0031013]
TRINITY_DN15837_c0_g2_i5	812.961.572.954.344	464.230.885.337.533	0	0	132.269.754.606.514	0.564030718	0.344898745	142.031.559.098.733	3.471.381.137.665	0	0	125.989.271.359.037	0	0	0	0	0	7.96E-17	Q24756	MLC1_DROVI	Myosin light chain alkali		GO:0005509; GO:0005859; GO:0007498	mesoderm development [GO:0007498]	muscle myosin complex [GO:0005859]	calcium ion binding [GO:0005509]
TRINITY_DN17767_c0_g1_i1	100.155.748.578.526	106.755.037.579.542	0	0	327.180.619.663.714	1,52E+08	0	289.103.382.488.143	188.247.948.251.124	0	0	0.511892237	0	0	0	0	0	1.66E-30	Q24756	MLC1_DROVI	Myosin light chain alkali		GO:0005509; GO:0005859; GO:0007498	mesoderm development [GO:0007498]	muscle myosin complex [GO:0005859]	calcium ion binding [GO:0005509]
TRINITY_DN15837_c0_g2_i4	221.636.180.241.898	208.996.233.088.707	0	0	710.567.899.839.368	0	0	560.262.400.331.116	627.490.996.844.881	0	0	0.560652079	0	0	0	0	0	1.70E-24	Q24756	MLC1_DROVI	Myosin light chain alkali		GO:0005509; GO:0005859; GO:0007498	mesoderm development [GO:0007498]	muscle myosin complex [GO:0005859]	calcium ion binding [GO:0005509]
TRINITY_DN14689_c0_g2_i1	307.343.575.551.519	48.088.199.313.777	590.664.022.601.194	284.591.365.221.815	447.247.895.478.374	12.526.961.852.632	0.932534285	11.985.758.984.005	324.545.407.560.179	364.499.774.052.477	262.710.956.222.318	567.498.435.562.609	0.960919906	0.553253986	0.368819421	0.392331642	0.343255796	1.53E-69	O94916	NFAT5_HUMAN	Nuclear factor of activated T-cells 5 (NF-AT5) (T-cell transcription factor NFAT5) (Tonicity-responsive enhancer-binding protein) (TonE-binding protein) (TonEBP)		GO:0000978; GO:0000981; GO:0001228; GO:0001816; GO:0003682; GO:0003700; GO:0005634; GO:0005654; GO:0005667; GO:0005829; GO:0006366; GO:0006970; GO:0007165; GO:0007588; GO:0008134; GO:0033173; GO:0044798; GO:0045944; GO:0070884; GO:0071345; GO:1901224; GO:1904996	calcineurin-NFAT signaling cascade [GO:0033173]; cellular response to cytokine stimulus [GO:0071345]; cytokine production [GO:0001816]; excretion [GO:0007588]; positive regulation of leukocyte adhesion to vascular endothelial cell [GO:1904996]; positive regulation of NIK/NF-kappaB signaling [GO:1901224]; positive regulation of transcription by RNA polymerase II [GO:0045944]; regulation of calcine…	cytosol [GO:0005829]; nuclear transcription factor complex [GO:0044798]; nucleoplasm [GO:0005654]; nucleus [GO:0005634]; transcription factor complex [GO:0005667]	chromatin binding [GO:0003682]; DNA-binding transcription activator activity, RNA polymerase II-specific [GO:0001228]; DNA-binding transcription factor activity [GO:0003700]; DNA-binding transcription factor activity, RNA polymerase II-specific [GO:0000981]; RNA polymerase II proximal promoter sequence-specific DNA binding [GO:0000978]; transcription factor binding [GO:0008134]
TRINITY_DN7989_c0_g1_i1	637.878.600.600.075	362.598.931.992.463	446.362.035.512.877	337.654.549.886.892	423.078.264.324.843	290.198.865.560.869	128.061.131.873.828	617.279.329.924.181	344.458.793.756.135	471.264.708.875.643	490.778.962.906.727	830.901.002.630.512	0.843253006	13.987.416.408.959	10.593.653.224.414	0.939864448	0.888505819	1.10E-21	Q60417	SCRB1_CRIGR	Scavenger receptor class B member 1 (SRB1) (HaSR-BI) (SR-BI)		GO:0001530; GO:0001540; GO:0001875; GO:0001935; GO:0005737; GO:0005887; GO:0005901; GO:0006707; GO:0008035; GO:0009986; GO:0010867; GO:0010886; GO:0010899; GO:0015914; GO:0015920; GO:0030169; GO:0032497; GO:0033344; GO:0034186; GO:0034375; GO:0034383; GO:0034384; GO:0035461; GO:0042632; GO:0043231; GO:0043534; GO:0043654; GO:0043691; GO:0044406; GO:0050892; GO:0051000; GO:0070328; GO:0070506; GO:…	adhesion of symbiont to host [GO:0044406]; blood vessel endothelial cell migration [GO:0043534]; cholesterol catabolic process [GO:0006707]; cholesterol efflux [GO:0033344]; cholesterol homeostasis [GO:0042632]; cholesterol import [GO:0070508]; detection of lipopolysaccharide [GO:0032497]; endothelial cell proliferation [GO:0001935]; high-density lipoprotein particle clearance [GO:0034384]; high-…	caveola [GO:0005901]; cell surface [GO:0009986]; cytoplasm [GO:0005737]; integral component of plasma membrane [GO:0005887]; intracellular membrane-bounded organelle [GO:0043231]	amyloid-beta binding [GO:0001540]; apolipoprotein A-I binding [GO:0034186]; high-density lipoprotein particle binding [GO:0008035]; high-density lipoprotein particle receptor activity [GO:0070506]; lipopolysaccharide binding [GO:0001530]; lipopolysaccharide receptor activity [GO:0001875]; low-density lipoprotein particle binding [GO:0030169]
TRINITY_DN17907_c0_g1_i1	634.446.486.498.383	663.041.702.606.947	494.264.571.349.177	250.002.561.639.896	596.685.730.066.784	332.999.085.703.341	313.531.959.250.891	174.762.870.138.001	100.540.401.105.306	605.227.631.194.249	618.596.919.795.221	130.283.354.184.595	34.297.521.484.294	224.427.830.667.592	146.916.123.441.548	220.802.119.802.403	235.989.985.085.867	0	Q9Y4D8	HECD4_HUMAN	Probable E3 ubiquitin-protein ligase HECTD4 (EC 2.3.2.26) (HECT domain-containing protein 4) (HECT-type E3 ubiquitin transferase HECTD4)	2.3.2.26	GO:0004842; GO:0006006; GO:0016021; GO:0042593	glucose homeostasis [GO:0042593]; glucose metabolic process [GO:0006006]	integral component of membrane [GO:0016021]	ubiquitin-protein transferase activity [GO:0004842]
TRINITY_DN11893_c0_g1_i1	372.990.556.264.091	420.836.468.889.939	405.128.820.377.841	142.179.866.665.016	374.760.212.244.972	245.165.351.968.033	246.920.450.670.401	630.117.576.994.746	407.319.751.856.283	366.395.066.995.262	379.427.674.099.057	557.683.362.559.428	145.392.295.853.275	167.420.545.137.338	181.364.109.039.434	0.923406797	136.333.125.392.205	9.96E-30	Q92614	MY18A_HUMAN	Unconventional myosin-XVIIIa (Molecule associated with JAK3 N-terminus) (MAJN) (Myosin containing a PDZ domain) (Surfactant protein receptor SP-R210) (SP-R210)		GO:0000139; GO:0003677; GO:0003723; GO:0005524; GO:0005793; GO:0005802; GO:0006259; GO:0007030; GO:0009986; GO:0016020; GO:0016459; GO:0016477; GO:0031032; GO:0042641; GO:0043030; GO:0043066; GO:0043531; GO:0048194; GO:0050714; GO:0051015; GO:0090161; GO:0090164; GO:1903028	actomyosin structure organization [GO:0031032]; asymmetric Golgi ribbon formation [GO:0090164]; cell migration [GO:0016477]; DNA metabolic process [GO:0006259]; Golgi organization [GO:0007030]; Golgi ribbon formation [GO:0090161]; Golgi vesicle budding [GO:0048194]; negative regulation of apoptotic process [GO:0043066]; positive regulation of opsonization [GO:1903028]; positive regulation of prot…	actomyosin [GO:0042641]; cell surface [GO:0009986]; endoplasmic reticulum-Golgi intermediate compartment [GO:0005793]; Golgi membrane [GO:0000139]; membrane [GO:0016020]; myosin complex [GO:0016459]; trans-Golgi network [GO:0005802]	actin filament binding [GO:0051015]; ADP binding [GO:0043531]; ATP binding [GO:0005524]; DNA binding [GO:0003677]; RNA binding [GO:0003723]
TRINITY_DN11482_c0_g1_i1	301.065.433.803.948	670.660.217.992.055	209.131.974.307.568	201.982.540.387.628	585.628.075.402.309	140.850.567.808.933	274.045.590.707.488	914.256.981.024.121	388.114.649.078.359	190.428.851.315.562	238.628.564.185.732	398.876.940.781.392	129.091.349.034.071	0.743249286	0.743215896	0.204969301	110.960.543.385.891	1.60E-12	O15525	MAFG_HUMAN	Transcription factor MafG (V-maf musculoaponeurotic fibrosarcoma oncogene homolog G) (hMAF)		GO:0000978; GO:0000981; GO:0001228; GO:0001701; GO:0003700; GO:0005634; GO:0005654; GO:0007596; GO:0030534; GO:0030641; GO:0042127; GO:0043565; GO:0045604; GO:0046982	adult behavior [GO:0030534]; blood coagulation [GO:0007596]; in utero embryonic development [GO:0001701]; regulation of cell population proliferation [GO:0042127]; regulation of cellular pH [GO:0030641]; regulation of epidermal cell differentiation [GO:0045604]	nucleoplasm [GO:0005654]; nucleus [GO:0005634]	DNA-binding transcription activator activity, RNA polymerase II-specific [GO:0001228]; DNA-binding transcription factor activity [GO:0003700]; DNA-binding transcription factor activity, RNA polymerase II-specific [GO:0000981]; protein heterodimerization activity [GO:0046982]; RNA polymerase II proximal promoter sequence-specific DNA binding [GO:0000978]; sequence-specific DNA binding [GO:0043565]
TRINITY_DN15578_c0_g1_i1	269.129.713.292.165	207.955.242.995.616	451.975.986.937.981	615.977.039.724.976	212.298.957.915.516	253.891.703.863.796	359.270.513.977.413	324.019.946.159.713	153.912.439.132.848	251.723.685.629.776	260.876.354.502.704	195.358.337.141.488	227.681.368.571.748	193.352.187.641.293	0.712460501	0.634967197	116.528.976.721.897	0	Q03460	GLSN_MEDSA	Glutamate synthase [NADH], amyloplastic (EC 1.4.1.14) (NADH-GOGAT)	1.4.1.14	GO:0005506; GO:0006541; GO:0009501; GO:0010181; GO:0016040; GO:0050660; GO:0051538; GO:0097054	glutamine metabolic process [GO:0006541]; L-glutamate biosynthetic process [GO:0097054]	amyloplast [GO:0009501]	3 iron, 4 sulfur cluster binding [GO:0051538]; flavin adenine dinucleotide binding [GO:0050660]; FMN binding [GO:0010181]; glutamate synthase (NADH) activity [GO:0016040]; iron ion binding [GO:0005506]
TRINITY_DN14634_c0_g1_i1	274.057.028.146.948	224.591.110.869.166	523.589.360.039.864	69.451.825.485.035	239.838.212.456.166	321.600.857.315.091	877.145.875.941.323	38.270.868.295.063	198.509.838.640.905	262.548.976.617.148	307.784.629.444.248	208.918.375.167.581	300.209.661.412.753	218.528.083.494.521	202.468.901.892.889	183.857.804.693.877	16.085.946.222.012	4.28E-169	Q03460	GLSN_MEDSA	Glutamate synthase [NADH], amyloplastic (EC 1.4.1.14) (NADH-GOGAT)	1.4.1.14	GO:0005506; GO:0006541; GO:0009501; GO:0010181; GO:0016040; GO:0050660; GO:0051538; GO:0097054	glutamine metabolic process [GO:0006541]; L-glutamate biosynthetic process [GO:0097054]	amyloplast [GO:0009501]	3 iron, 4 sulfur cluster binding [GO:0051538]; flavin adenine dinucleotide binding [GO:0050660]; FMN binding [GO:0010181]; glutamate synthase (NADH) activity [GO:0016040]; iron ion binding [GO:0005506]
TRINITY_DN16447_c0_g2_i1	229.255.861.583.707	270.912.577.624.674	168.821.057.137.938	174.905.459.234.513	607.904.092.285.713	536.091.497.895.767	139.185.542.855.934	763.486.949.884.987	629.712.380.916.035	651.173.729.681.255	147.094.846.792.156	165.313.689.731.822	0.897334101	604.337.302.328.777	330.093.464.707.543	0.50787935	21.328.491.684.405	2.04E-12	Q674M7	HEMTN_HIRME	Neurohemerythrin		GO:0005344; GO:0005506			iron ion binding [GO:0005506]; oxygen carrier activity [GO:0005344]
TRINITY_DN17853_c1_g2_i1	124.104.794.956.847	789.009.322.075.808	224.861.448.917.481	448.558.064.090.928	236.086.110.837.881	114.301.056.655.442	0.578971494	36.072.761.908.573	239.348.349.209.399	891.114.949.233.856	673.778.145.926.997	406.339.998.973.998	0	0	0	0.862408213	123.327.474.902.404	2.72E-19	Q9GYZ9	HEMTM_THETS	Myohemerythrin (MHr)		GO:0005344; GO:0005506; GO:0005737		cytoplasm [GO:0005737]	iron ion binding [GO:0005506]; oxygen carrier activity [GO:0005344]
TRINITY_DN17853_c1_g1_i2	381.922.947.602.955	338.883.752.385.226	0.307045786	119.493.438.356.404	461.567.848.585.066	0	0.356438907	138.469.008.993.588	130.630.370.554.094	0.735891543	0.587598895	333.080.026.089.679	0	0	0.452349889	0.385980119	0	4.18E-16	Q674M7	HEMTN_HIRME	Neurohemerythrin		GO:0005344; GO:0005506			iron ion binding [GO:0005506]; oxygen carrier activity [GO:0005344]
TRINITY_DN16528_c0_g2_i1	654.736.988.921.155	498.877.836.295.765	204.179.160.411.785	258.223.932.185.558	112.199.003.437.248	0.520889558	0.318518388	214.546.577.816.201	151.991.018.537.491	122.588.389.618.502	716.656.111.696.332	456.660.357.712.743	0.437618454	1.133.823.628.099	101.294.779.488.646	0.833812795	123.105.336.313.783	1.30E-12	Q5K473	HEMTM_SIPNU	Myohemerythrin (MHr) (myoHr)		GO:0005344; GO:0005506			iron ion binding [GO:0005506]; oxygen carrier activity [GO:0005344]
TRINITY_DN17848_c0_g2_i1	171.774.648.265.881	173.274.648.460.709	0.353830357	180.635.374.557.609	31.510.456.806.732	0.286949074	0	679.751.530.437.351	829.329.841.201.499	251.708.238.668.213	201.095.968.767.946	173.158.271.416.562	0	0	0	0	0	2.35E-25	Q9GYZ9	HEMTM_THETS	Myohemerythrin (MHr)		GO:0005344; GO:0005506; GO:0005737		cytoplasm [GO:0005737]	iron ion binding [GO:0005506]; oxygen carrier activity [GO:0005344]
TRINITY_DN17043_c0_g1_i1	175.926.478.426.806	110.779.629.922.576	780.035.104.170.564	659.197.563.628.712	843.940.529.912.702	811.911.230.543.487	14.602.206.614.321	165.413.348.728.032	432.640.151.381.717	591.895.736.989.496	287.958.502.664.463	897.785.716.241.503	24.074.698.339.341	277.222.331.233.903	415.814.815.430.072	0.382254437	26.337.081.041.676	1.28E-18	A5PJF6	HSDL1_BOVIN	Inactive hydroxysteroid dehydrogenase-like protein 1		GO:0005739		mitochondrion [GO:0005739]
TRINITY_DN16557_c0_g1_i2	202.365.818.092.638	220.681.779.014.966	0.809600278	165.347.739.196.291	0	15.618.581.333.113	0.852209269	219.687.648.657.627	568.028.918.991.124	293.218.744.554.225	0.086749183	118.422.241.143.525	1,54E+06	0	0	0	0	5.47E-18	O17389	TYB_CAEEL	Thymosin beta (Tetrathymosin beta)		GO:0003785; GO:0005829; GO:0005856; GO:0005938; GO:0007015; GO:0030054	actin filament organization [GO:0007015]	cell cortex [GO:0005938]; cell junction [GO:0030054]; cytoskeleton [GO:0005856]; cytosol [GO:0005829]	actin monomer binding [GO:0003785]
TRINITY_DN17043_c0_g2_i1	200.748.319.641.775	143.741.503.438.297	976.113.550.242.457	661.383.956.874.578	633.922.747.081.046	401.500.954.331.828	279.694.007.289.234	144.607.434.472.917	249.307.206.067.345	51.347.227.573.668	0	119.555.875.645.427	333.039.981.173.029	221.249.165.682.116	0	0	0	4.88E-23	Q5ZJG8	HSDL1_CHICK	Hydroxysteroid dehydrogenase-like protein 1 (EC 1.1.1.-)	1.1.1.-	GO:0005739; GO:0005783; GO:0006694; GO:0016491; GO:0030497	fatty acid elongation [GO:0030497]; steroid biosynthetic process [GO:0006694]	endoplasmic reticulum [GO:0005783]; mitochondrion [GO:0005739]	oxidoreductase activity [GO:0016491]
TRINITY_DN17438_c0_g1_i5	139.096.959.291.059	131.754.074.525.662	0.614232448	121.781.567.749.268	195.438.577.132.633	157.254.583.601.272	0.723541786	193.686.998.624.264	178.076.270.472.086	149.848.789.654.508	0.139207463	311.383.015.888.905	0.600340547	0.303199726	0	0.170136368	0	9.45E-18	Q5RBA5	SQSTM_PONAB	Sequestosome-1 (Ubiquitin-binding protein p62)		GO:0000932; GO:0002376; GO:0005080; GO:0005764; GO:0005770; GO:0005776; GO:0005783; GO:0005829; GO:0006914; GO:0006915; GO:0007032; GO:0008270; GO:0016236; GO:0016605; GO:0030017; GO:0030154; GO:0035973; GO:0042169; GO:0043122; GO:0043130; GO:0061912; GO:0070530; GO:1905719	aggrephagy [GO:0035973]; apoptotic process [GO:0006915]; autophagy [GO:0006914]; cell differentiation [GO:0030154]; endosome organization [GO:0007032]; immune system process [GO:0002376]; macroautophagy [GO:0016236]; protein localization to perinuclear region of cytoplasm [GO:1905719]; regulation of I-kappaB kinase/NF-kappaB signaling [GO:0043122]; selective autophagy [GO:0061912]	autophagosome [GO:0005776]; cytosol [GO:0005829]; endoplasmic reticulum [GO:0005783]; late endosome [GO:0005770]; lysosome [GO:0005764]; P-body [GO:0000932]; PML body [GO:0016605]; sarcomere [GO:0030017]	K63-linked polyubiquitin modification-dependent protein binding [GO:0070530]; protein kinase C binding [GO:0005080]; SH2 domain binding [GO:0042169]; ubiquitin binding [GO:0043130]; zinc ion binding [GO:0008270]
TRINITY_DN17763_c0_g1_i4	110.847.274.330.586	217.097.980.512.526	0	0	0	0	135.219.258.882.484	549.409.240.426.871	629.075.385.278.088	0.735713968	0	62.430.344.288.498	0	0	0	0	0	7.05E-40	Q0IIL1	MICU1_BOVIN	Calcium uptake protein 1, mitochondrial (Calcium-binding atopy-related autoantigen 1 homolog)		GO:0005509; GO:0005743; GO:0005758; GO:0006851; GO:0032592; GO:0034704; GO:0036444; GO:0042802; GO:0046982; GO:0051260; GO:0051560; GO:0051561; GO:0070509; GO:1990246	calcium import into the mitochondrion [GO:0036444]; calcium ion import [GO:0070509]; mitochondrial calcium ion homeostasis [GO:0051560]; mitochondrial calcium ion transmembrane transport [GO:0006851]; positive regulation of mitochondrial calcium ion concentration [GO:0051561]; protein homooligomerization [GO:0051260]	calcium channel complex [GO:0034704]; integral component of mitochondrial membrane [GO:0032592]; mitochondrial inner membrane [GO:0005743]; mitochondrial intermembrane space [GO:0005758]; uniplex complex [GO:1990246]	calcium ion binding [GO:0005509]; identical protein binding [GO:0042802]; protein heterodimerization activity [GO:0046982]
TRINITY_DN17763_c0_g1_i7	733.235.144.317.958	217.160.545.724.638	0	0	0	0	218.904.206.660.278	374.965.634.581.739	493.269.720.885.107	163.606.782.813.567	0.176198384	379.832.418.409.867	0.270841128	0	0	0	0	8.67E-18	A8WQT4	MICU1_CAEBR	Calcium uptake protein 1 homolog, mitochondrial		GO:0005509; GO:0005743; GO:0005758; GO:0006851; GO:0016021; GO:0051561	mitochondrial calcium ion transmembrane transport [GO:0006851]; positive regulation of mitochondrial calcium ion concentration [GO:0051561]	integral component of membrane [GO:0016021]; mitochondrial inner membrane [GO:0005743]; mitochondrial intermembrane space [GO:0005758]	calcium ion binding [GO:0005509]
TRINITY_DN17763_c0_g1_i10	120.437.067.345.266	614.874.230.486.772	0	0	0	0	184.071.945.328.657	323.871.270.710.973	114.220.922.372.315	314.963.691.596.029	0	348.149.718.323.216	0	0	0	0	0	2.94E-38	Q8VCX5	MICU1_MOUSE	Calcium uptake protein 1, mitochondrial (Calcium-binding atopy-related autoantigen 1 homolog)		GO:0005509; GO:0005739; GO:0005743; GO:0005758; GO:0006851; GO:0032592; GO:0034704; GO:0036444; GO:0042802; GO:0046982; GO:0051260; GO:0051560; GO:0051561; GO:0070509; GO:1990246	calcium import into the mitochondrion [GO:0036444]; calcium ion import [GO:0070509]; mitochondrial calcium ion homeostasis [GO:0051560]; mitochondrial calcium ion transmembrane transport [GO:0006851]; positive regulation of mitochondrial calcium ion concentration [GO:0051561]; protein homooligomerization [GO:0051260]	calcium channel complex [GO:0034704]; integral component of mitochondrial membrane [GO:0032592]; mitochondrial inner membrane [GO:0005743]; mitochondrial intermembrane space [GO:0005758]; mitochondrion [GO:0005739]; uniplex complex [GO:1990246]	calcium ion binding [GO:0005509]; identical protein binding [GO:0042802]; protein heterodimerization activity [GO:0046982]
TRINITY_DN17748_c0_g1_i1	871.865.425.267.313	388.415.487.078.325	130.680.796.698.649	0.652440048	245.073.503.897.069	0	433.850.248.461.561	113.938.434.643.641	504.338.440.898.418	354.499.869.472.813	30.781.362.939.122	834.521.391.039.527	103.923.646.160.411	109.047.953.668.547	201.752.774.384.301	0.942908193	126.001.898.603.677	9.39E-46	Q8I113	MNK_CAEEL	MAP kinase-interacting serine/threonine-protein kinase mnk-1 (EC 2.7.11.1) (MAP kinase integrating kinase-1)	2.7.11.1	GO:0004683; GO:0005516; GO:0005524; GO:0005634; GO:0005737; GO:0008340; GO:0009931; GO:0018105; GO:0035095; GO:0035556; GO:0046777; GO:0046872; GO:0060625	behavioral response to nicotine [GO:0035095]; determination of adult lifespan [GO:0008340]; intracellular signal transduction [GO:0035556]; peptidyl-serine phosphorylation [GO:0018105]; protein autophosphorylation [GO:0046777]; regulation of protein deneddylation [GO:0060625]	cytoplasm [GO:0005737]; nucleus [GO:0005634]	ATP binding [GO:0005524]; calcium-dependent protein serine/threonine kinase activity [GO:0009931]; calmodulin binding [GO:0005516]; calmodulin-dependent protein kinase activity [GO:0004683]; metal ion binding [GO:0046872]
TRINITY_DN17659_c0_g2_i1	136.352.027.464.183	127.705.833.968.264	71.918.473.111.765	644.680.162.145.861	109.126.750.221.415	746.894.445.024.963	139.399.858.249.603	218.647.013.447.307	162.310.835.547.275	866.166.510.385.689	968.395.519.156.265	215.878.653.464.923	803.897.247.565.571	574.569.285.208.278	327.896.022.209.267	47.775.568.855.886	437.161.173.897.313	0	Q8IWV8	UBR2_HUMAN	E3 ubiquitin-protein ligase UBR2 (EC 2.3.2.27) (N-recognin-2) (RING-type E3 ubiquitin transferase UBR2) (Ubiquitin-protein ligase E3-alpha-2) (Ubiquitin-protein ligase E3-alpha-II)	2.3.2.27	GO:0000151; GO:0000209; GO:0000785; GO:0004842; GO:0005634; GO:0005737; GO:0005829; GO:0006342; GO:0007131; GO:0007140; GO:0007141; GO:0007283; GO:0008270; GO:0010529; GO:0016567; GO:0032007; GO:0033522; GO:0061630; GO:0070728; GO:0071233; GO:0071596	cellular response to leucine [GO:0071233]; chromatin silencing [GO:0006342]; histone H2A ubiquitination [GO:0033522]; male meiosis I [GO:0007141]; male meiotic nuclear division [GO:0007140]; negative regulation of TOR signaling [GO:0032007]; negative regulation of transposition [GO:0010529]; protein polyubiquitination [GO:0000209]; protein ubiquitination [GO:0016567]; reciprocal meiotic recombina…	chromatin [GO:0000785]; cytoplasm [GO:0005737]; cytosol [GO:0005829]; nucleus [GO:0005634]; ubiquitin ligase complex [GO:0000151]	leucine binding [GO:0070728]; ubiquitin protein ligase activity [GO:0061630]; ubiquitin-protein transferase activity [GO:0004842]; zinc ion binding [GO:0008270]
TRINITY_DN13267_c0_g1_i1	35.291.988.383.629	318.638.716.069.939	107.913.472.850.254	229.248.629.628.108	229.158.402.369.298	152.952.335.145.634	23.709.929.027.198	545.142.043.410.387	594.821.931.158.468	224.728.823.066.799	118.312.247.669.342	414.333.100.366.397	157.485.862.630.691	124.958.383.307.193	0.703472066	0.571019862	0.848720614	9.34E-84	Q9LDN2	UMPS1_ORYSJ	Uridine 5'-monophosphate synthase (UMP synthase) [Includes: Orotate phosphoribosyltransferase (OPRTase) (EC 2.4.2.10); Orotidine 5'-phosphate decarboxylase (EC 4.1.1.23) (OMPdecase)]	2.4.2.10; 4.1.1.23	GO:0004588; GO:0004590; GO:0006207; GO:0009116; GO:0044205	'de novo' pyrimidine nucleobase biosynthetic process [GO:0006207]; 'de novo' UMP biosynthetic process [GO:0044205]; nucleoside metabolic process [GO:0009116]		orotate phosphoribosyltransferase activity [GO:0004588]; orotidine-5'-phosphate decarboxylase activity [GO:0004590]
TRINITY_DN16445_c0_g5_i2	124.105.282.760.268	118.458.708.722.853	339.822.722.277.433	601.889.615.436.897	150.977.281.715.501	676.728.968.938.908	213.152.152.650.745	238.461.192.997.201	41.469.548.982.087	10.188.663.354.115	845.560.788.081.206	234.959.122.088.363	546.338.842.131.981	831.897.653.447.212	325.908.594.995.259	865.488.571.435.704	537.558.149.214.082	4.64E-119	P25788	PSA3_HUMAN	Proteasome subunit alpha type-3 (EC 3.4.25.1) (Macropain subunit C8) (Multicatalytic endopeptidase complex subunit C8) (Proteasome component C8)	3.4.25.1	GO:0000502; GO:0004175; GO:0004298; GO:0005634; GO:0005654; GO:0005737; GO:0005829; GO:0005839; GO:0010498; GO:0010499; GO:0016032; GO:0016579; GO:0019773; GO:0031625; GO:0043161; GO:0043687; GO:0045202; GO:0052548; GO:0070062	post-translational protein modification [GO:0043687]; proteasomal protein catabolic process [GO:0010498]; proteasomal ubiquitin-independent protein catabolic process [GO:0010499]; proteasome-mediated ubiquitin-dependent protein catabolic process [GO:0043161]; protein deubiquitination [GO:0016579]; regulation of endopeptidase activity [GO:0052548]; viral process [GO:0016032]	cytoplasm [GO:0005737]; cytosol [GO:0005829]; extracellular exosome [GO:0070062]; nucleoplasm [GO:0005654]; nucleus [GO:0005634]; proteasome complex [GO:0000502]; proteasome core complex [GO:0005839]; proteasome core complex, alpha-subunit complex [GO:0019773]; synapse [GO:0045202]	endopeptidase activity [GO:0004175]; threonine-type endopeptidase activity [GO:0004298]; ubiquitin protein ligase binding [GO:0031625]
TRINITY_DN16537_c0_g1_i7	125.971.374.416.883	0.63421412	0	0	0	0	151.374.332.026.276	156.362.202.164.734	270.767.281.815.505	0.726520117	0	928.310.430.593.714	0	0	0	0	0	2.43E-07	Q8TCA0	LRC20_HUMAN	Leucine-rich repeat-containing protein 20
TRINITY_DN4090_c0_g1_i1	105.292.246.211.025	113.924.968.628.641	0.175536395	0.353198889	0.186193578	0.089563572	142.394.630.501.075	281.566.504.279.459	48.124.635.360.635	0.610491585	0.09818361	466.603.682.040.762	0.150491295	0	0.086642152	0.143368688	0.070557207	1.89E-08	Q9GNN8	CTXA_CARAL	Toxin CaTX-A (Toxin A) (CAT-1)		GO:0005576; GO:0006811; GO:0016021; GO:0042151; GO:0044179; GO:0044218; GO:0090729	hemolysis in other organism [GO:0044179]; ion transport [GO:0006811]	extracellular region [GO:0005576]; integral component of membrane [GO:0016021]; nematocyst [GO:0042151]; other organism cell membrane [GO:0044218]	toxin activity [GO:0090729]
TRINITY_DN16856_c0_g2_i1	165.671.760.482.848	0.850408866	0	213.642.161.062.557	111.077.650.990.747	0	0.474018354	521.494.476.299.755	284.565.626.822.572	144.168.078.244.933	112.292.880.906.128	109.947.674.548.926	0	0	0.604441032	0	0.631078249	4.71E-159	Q90ZA1	PARN_XENLA	Poly(A)-specific ribonuclease PARN (EC 3.1.13.4) (Deadenylating nuclease) (Deadenylation nuclease) (Polyadenylate-specific ribonuclease) (parn-A)	3.1.13.4	GO:0003723; GO:0004535; GO:0005634; GO:0005737; GO:0006402; GO:0043169; GO:0046872; GO:0051321	meiotic cell cycle [GO:0051321]; mRNA catabolic process [GO:0006402]	cytoplasm [GO:0005737]; nucleus [GO:0005634]	cation binding [GO:0043169]; metal ion binding [GO:0046872]; poly(A)-specific ribonuclease activity [GO:0004535]; RNA binding [GO:0003723]
TRINITY_DN17710_c1_g1_i1	0.817098379	0.767689944	115.456.711.187.964	0	0	0	0	0.236808706	0.480488727	0	0.581596728	105.036.535.679.104	199.342.648.378.167	0.828509459	0.68362849	0.2601073	0.254437728	9.64E-127	Q9CAP8	LACS9_ARATH	Long chain acyl-CoA synthetase 9, chloroplastic (EC 6.2.1.3)	6.2.1.3	GO:0004467; GO:0005524; GO:0006631; GO:0009507; GO:0009536; GO:0009941; GO:0016020; GO:0102391	fatty acid metabolic process [GO:0006631]	chloroplast [GO:0009507]; chloroplast envelope [GO:0009941]; membrane [GO:0016020]; plastid [GO:0009536]	ATP binding [GO:0005524]; decanoate-CoA ligase activity [GO:0102391]; long-chain fatty acid-CoA ligase activity [GO:0004467]
TRINITY_DN16346_c1_g1_i11	221.731.873.407.182	205.574.392.268.784	149.962.722.388.889	0.230527325	406.181.462.198.947	0.480185682	124.900.270.894.085	0.633609109	747.195.997.828.085	691.107.298.465.994	367.833.441.327.305	395.533.757.273.793	169.952.198.384.357	42.646.331.270.141	38.674.651.717.516	39.547.552.926.956	140.929.488.609.241	4.76E-33	P41824	YBOXH_APLCA	Y-box factor homolog (APY1)		GO:0003723; GO:0005634		nucleus [GO:0005634]	RNA binding [GO:0003723]
TRINITY_DN16346_c1_g1_i5	660.381.705.518.277	48.937.378.431.002	233.932.512.332.651	0.563507469	14.149.019.069.279	117.869.145.087.476	396.539.448.146.486	175.869.828.683.152	126.978.013.982.337	150.576.821.326.527	744.503.554.978.971	702.965.329.115.155	403.511.411.978.976	871.382.857.398.675	622.105.142.713.918	883.291.184.596.215	399.924.933.947.385	4.63E-33	P41824	YBOXH_APLCA	Y-box factor homolog (APY1)		GO:0003723; GO:0005634		nucleus [GO:0005634]	RNA binding [GO:0003723]
TRINITY_DN13272_c0_g1_i4	702.751.493.547.918	399.418.368.890.742	0.478587275	0.180557102	0	0.594720719	315.295.048.441.232	0.66896158	302.297.065.367.199	128.121.138.109.656	0.197794508	0.652481954	51.449.920.324.968	604.872.274.290.512	0.90758921	0.577072829	0.86566103	8.06E-12	Q5JXM2	MET24_HUMAN	Methyltransferase-like protein 24 (EC 2.1.1.-)	2.1.1.-	GO:0005576; GO:0008168		extracellular region [GO:0005576]	methyltransferase activity [GO:0008168]
TRINITY_DN15123_c0_g1_i6	172.768.160.720.895	0.404056496	0	0	0	0	0.477035057	0	110.668.454.996.015	0	0.203437134	0.539617305	214.785.776.539.209	0.695553433	0	0	0	1.16E-08	P15428	PGDH_HUMAN	15-hydroxyprostaglandin dehydrogenase [NAD(+)] (15-PGDH) (EC 1.1.1.141) (Prostaglandin dehydrogenase 1) (Short chain dehydrogenase/reductase family 36C member 1)	1.1.1.141	GO:0001822; GO:0003824; GO:0004957; GO:0005654; GO:0005737; GO:0005829; GO:0006693; GO:0007179; GO:0007565; GO:0007567; GO:0016323; GO:0016404; GO:0019372; GO:0030728; GO:0032355; GO:0032496; GO:0042759; GO:0042803; GO:0043065; GO:0045471; GO:0045786; GO:0051287; GO:0070062; GO:0070403; GO:0070493; GO:0097070; GO:1904707; GO:2001301	ductus arteriosus closure [GO:0097070]; female pregnancy [GO:0007565]; kidney development [GO:0001822]; lipoxin biosynthetic process [GO:2001301]; lipoxygenase pathway [GO:0019372]; long-chain fatty acid biosynthetic process [GO:0042759]; negative regulation of cell cycle [GO:0045786]; ovulation [GO:0030728]; parturition [GO:0007567]; positive regulation of apoptotic process [GO:0043065]; positiv…	basolateral plasma membrane [GO:0016323]; cytoplasm [GO:0005737]; cytosol [GO:0005829]; extracellular exosome [GO:0070062]; nucleoplasm [GO:0005654]	15-hydroxyprostaglandin dehydrogenase (NAD+) activity [GO:0016404]; catalytic activity [GO:0003824]; NAD+ binding [GO:0070403]; NAD binding [GO:0051287]; prostaglandin E receptor activity [GO:0004957]; protein homodimerization activity [GO:0042803]
TRINITY_DN17367_c1_g3_i2	708.102.202.946.431	123.422.008.994.206	0.603518551	0	3,15E+06	0.332294284	131.353.518.863.662	0	369.091.168.656.907	0.155333619	217.815.014.931.371	0.587773836	569.263.474.071.871	428.975.411.848.751	0	0	0	2.80E-93	Q7Z2H8	S36A1_HUMAN	Proton-coupled amino acid transporter 1 (Proton/amino acid transporter 1) (hPAT1) (Solute carrier family 36 member 1)		GO:0003333; GO:0005280; GO:0005765; GO:0005783; GO:0005886; GO:0006811; GO:0006865; GO:0015078; GO:0015171; GO:0015180; GO:0015187; GO:0015193; GO:0015808; GO:0015816; GO:0016021; GO:0035524; GO:1902600	amino acid transmembrane transport [GO:0003333]; amino acid transport [GO:0006865]; glycine transport [GO:0015816]; ion transport [GO:0006811]; L-alanine transport [GO:0015808]; proline transmembrane transport [GO:0035524]; proton transmembrane transport [GO:1902600]	endoplasmic reticulum [GO:0005783]; integral component of membrane [GO:0016021]; lysosomal membrane [GO:0005765]; plasma membrane [GO:0005886]	amino acid:proton symporter activity [GO:0005280]; amino acid transmembrane transporter activity [GO:0015171]; glycine transmembrane transporter activity [GO:0015187]; L-alanine transmembrane transporter activity [GO:0015180]; L-proline transmembrane transporter activity [GO:0015193]; proton transmembrane transporter activity [GO:0015078]
TRINITY_DN16546_c1_g1_i14	736.175.123.362.212	116.772.193.884.904	0	0	0	0	0	0	16.954.242.140.968	0	0.002809298	0.080738291	258.221.562.171.795	0.575635778	0	0	0	1.73E-58	Q6NWZ9	CDO1_DANRE	Cysteine dioxygenase type 1 (EC 1.13.11.20) (Cysteine dioxygenase type I) (CDO) (CDO-I)	1.13.11.20	GO:0005506; GO:0017172; GO:0042412	taurine biosynthetic process [GO:0042412]		cysteine dioxygenase activity [GO:0017172]; iron ion binding [GO:0005506]
TRINITY_DN13153_c0_g1_i2	35.214.731.046.784	0.74263441	324.156.222.736.566	0	0.3187732	0	0.432378776	0.222564419	215.615.163.125.675	0	0.519409394	0.857565141	196.179.037.917.494	21.505.981.049.296	0.750464063	0.933489868	206.146.975.412.683	1.31E-20	P43348	TCTP_RABIT	Translationally-controlled tumor protein (TCTP)		GO:0000922; GO:0005737		cytoplasm [GO:0005737]; spindle pole [GO:0000922]
TRINITY_DN17123_c0_g1_i3	869.080.848.409.222	202.424.778.140.926	419.276.417.218.493	0	0	0	29.371.443.630.753	0	773.060.681.599.888	174.448.157.668.856	114.872.684.552.426	0	317.403.497.872.354	486.231.033.829.758	122.782.106.711.166	378.356.161.269.877	188.453.425.824.403	2.95E-81	Q16FT5	COQ4_AEDAE	Ubiquinone biosynthesis protein COQ4 homolog, mitochondrial (Coenzyme Q biosynthesis protein 4 homolog)		GO:0006744; GO:0031314	ubiquinone biosynthetic process [GO:0006744]	extrinsic component of mitochondrial inner membrane [GO:0031314]
TRINITY_DN17573_c0_g1_i8	218.448.194.376.376	0	271.004.501.097.975	0	0	0	0	0	465.172.902.175.051	0	0	0	0	0	0	0	0	2.78E-62	Q8BZH0	S39AD_MOUSE	Zinc transporter ZIP13 (Solute carrier family 39 member 13) (Zrt- and Irt-like protein 13) (ZIP-13)		GO:0000139; GO:0005385; GO:0005783; GO:0005794; GO:0006882; GO:0010043; GO:0016021; GO:0042803; GO:0048471; GO:0061448; GO:0071577	cellular zinc ion homeostasis [GO:0006882]; connective tissue development [GO:0061448]; response to zinc ion [GO:0010043]; zinc ion transmembrane transport [GO:0071577]	endoplasmic reticulum [GO:0005783]; Golgi apparatus [GO:0005794]; Golgi membrane [GO:0000139]; integral component of membrane [GO:0016021]; perinuclear region of cytoplasm [GO:0048471]	protein homodimerization activity [GO:0042803]; zinc ion transmembrane transporter activity [GO:0005385]
TRINITY_DN16987_c0_g1_i10	386.026.285.167.559	0	120.490.910.229.589	7,08E+06	0	0	0	0	16.802.640.195.957	0	0	0	0	0	0	0	0	9.66E-38	P59889	S39A1_DANRE	Zinc transporter ZIP1 (DrZIP1) (Solute carrier family 39 member 1) (Zrt- and Irt-like protein 1) (ZIP-1)		GO:0005385; GO:0005886; GO:0006829; GO:0008270; GO:0016021; GO:0071577	zinc ion transmembrane transport [GO:0071577]; zinc ion transport [GO:0006829]	integral component of membrane [GO:0016021]; plasma membrane [GO:0005886]	zinc ion binding [GO:0008270]; zinc ion transmembrane transporter activity [GO:0005385]
TRINITY_DN17902_c1_g1_i6	553.290.233.833.337	912.246.327.888.731	556.580.854.088.805	355.808.748.284.635	214.040.819.844.508	0.687855323	121.124.858.374.744	181.362.085.426.604	417.119.252.169.907	139.836.019.952.292	12.822.987.349.752	617.062.687.335.252	380.818.814.918.623	0.303242173	529.592.555.418.468	137.628.766.459.355	416.759.883.508.641	3.04E-07	Q5G266	NETR_TRAPH	Neurotrypsin (EC 3.4.21.-) (Serine protease 12)	3.4.21.-	GO:0004252; GO:0005044; GO:0005576; GO:0005886; GO:0006887; GO:0030424	exocytosis [GO:0006887]	axon [GO:0030424]; extracellular region [GO:0005576]; plasma membrane [GO:0005886]	scavenger receptor activity [GO:0005044]; serine-type endopeptidase activity [GO:0004252]
TRINITY_DN17356_c0_g1_i2	414.576.721.002.665	161.788.821.791.624	371.938.288.458.369	0	0	0	281.191.940.817.657	0	173.668.308.371.476	0	0	0	100.980.454.106.301	0	0	0	0	2.77E-18	Q86UD5	SL9B2_HUMAN	Sodium/hydrogen exchanger 9B2 (Na(+)/H(+) exchanger NHA2) (Na(+)/H(+) exchanger-like domain-containing protein 2) (NHE domain-containing protein 2) (Sodium/hydrogen exchanger-like domain-containing protein 2) (Solute carrier family 9 subfamily B member 2)		GO:0005451; GO:0005743; GO:0005886; GO:0006814; GO:0010008; GO:0010348; GO:0015385; GO:0016021; GO:0016323; GO:0016324; GO:0030054; GO:0030317; GO:0030672; GO:0031966; GO:0034220; GO:0042802; GO:0061178; GO:0072583; GO:0097228; GO:2001206	clathrin-dependent endocytosis [GO:0072583]; flagellated sperm motility [GO:0030317]; ion transmembrane transport [GO:0034220]; positive regulation of osteoclast development [GO:2001206]; regulation of insulin secretion involved in cellular response to glucose stimulus [GO:0061178]; sodium ion transport [GO:0006814]	apical plasma membrane [GO:0016324]; basolateral plasma membrane [GO:0016323]; cell junction [GO:0030054]; endosome membrane [GO:0010008]; integral component of membrane [GO:0016021]; mitochondrial inner membrane [GO:0005743]; mitochondrial membrane [GO:0031966]; plasma membrane [GO:0005886]; sperm principal piece [GO:0097228]; synaptic vesicle membrane [GO:0030672]	identical protein binding [GO:0042802]; lithium:proton antiporter activity [GO:0010348]; monovalent cation:proton antiporter activity [GO:0005451]; sodium:proton antiporter activity [GO:0015385]
TRINITY_DN17906_c0_g3_i1	280.057.482.042.539	871.102.898.534.388	103.696.278.653.013	525.262.286.193.753	345.777.491.670.165	183.719.317.575.045	300.426.253.562.529	185.747.655.116.744	338.485.903.878.987	152.787.987.085.602	174.237.266.935.785	190.599.611.880.141	621.566.484.293.112	235.106.096.317.649	428.436.461.934.171	973.203.202.318.677	275.960.211.142.057	2.72E-20	Q9XY07	KARG_STIJA	Arginine kinase (AK) (EC 2.7.3.3)	2.7.3.3	GO:0004054; GO:0005524			arginine kinase activity [GO:0004054]; ATP binding [GO:0005524]
TRINITY_DN17311_c1_g1_i3	3.856.354.023.893	480.746.001.710.957	202.665.178.128.909	0	0	0	0	0	257.718.478.604.967	0	0	0	0.839631288	0	0	0	0	0	Q60HE9	MA2B1_MACFA	Lysosomal alpha-mannosidase (Laman) (EC 3.2.1.24) (Lysosomal acid alpha-mannosidase) (Mannosidase alpha class 2B member 1) (Mannosidase alpha-B)	3.2.1.24	GO:0004559; GO:0005764; GO:0006013; GO:0030246; GO:0046872	mannose metabolic process [GO:0006013]	lysosome [GO:0005764]	alpha-mannosidase activity [GO:0004559]; carbohydrate binding [GO:0030246]; metal ion binding [GO:0046872]
TRINITY_DN17510_c1_g1_i6	883.163.862.588.821	316.351.751.188.324	125.037.597.367.415	0	0	0	0.291812864	0	51.981.298.041.365	0	0	0	0	0	0	0	0	1.06E-15	Q6ZSM3	MOT12_HUMAN	Monocarboxylate transporter 12 (MCT 12) (Creatine transporter 2) (CRT2) (Solute carrier family 16 member 12)		GO:0005308; GO:0005886; GO:0005887; GO:0008028; GO:0015293; GO:0015718; GO:0015881	creatine transmembrane transport [GO:0015881]; monocarboxylic acid transport [GO:0015718]	integral component of plasma membrane [GO:0005887]; plasma membrane [GO:0005886]	creatine transmembrane transporter activity [GO:0005308]; monocarboxylic acid transmembrane transporter activity [GO:0008028]; symporter activity [GO:0015293]
TRINITY_DN17507_c1_g1_i8	169.990.739.078.267	117.742.867.019.675	0.506031734	0.304177895	0	0	0	0	102.936.405.577.997	0	0	0	0	0	0	0	0	1.76E-15	Q20765	NHR7_CAEEL	Nuclear hormone receptor family member nhr-7		GO:0003700; GO:0005634; GO:0008270; GO:0043565		nucleus [GO:0005634]	DNA-binding transcription factor activity [GO:0003700]; sequence-specific DNA binding [GO:0043565]; zinc ion binding [GO:0008270]
TRINITY_DN17603_c0_g2_i12	219.178.930.206.891	0	0.65345592	0.573396183	0.376205175	0.241675229	2,46E+07	0.80191627	0.2140778	0	0	0	0.986699132	0.456070335	0	0	0.013731929	1.65E-167	O61491	FLOT1_DROME	Flotillin-1		GO:0005198; GO:0005737; GO:0007275; GO:0016600	multicellular organism development [GO:0007275]	cytoplasm [GO:0005737]; flotillin complex [GO:0016600]	structural molecule activity [GO:0005198]
TRINITY_DN12967_c0_g1_i1	798.960.298.068.558	283.672.481.012.251	674.243.401.611.807	269.946.310.420.692	39.407.774.895.863	103.205.345.759.739	231.828.847.278.911	381.577.360.974.523	435.280.096.904.501	287.133.842.628.925	115.447.280.564.218	271.495.336.870.283	406.990.175.247.928	290.361.018.467.354	448.256.521.152.184	252.865.907.792.037	846.225.799.792.682	1.99E-37	P41731	CD63_MOUSE	CD63 antigen (CD antigen CD63)		GO:0002092; GO:0005615; GO:0005737; GO:0005764; GO:0005765; GO:0005770; GO:0005886; GO:0005887; GO:0007160; GO:0007166; GO:0009986; GO:0010008; GO:0010633; GO:0015031; GO:0016477; GO:0030855; GO:0031226; GO:0031902; GO:0031904; GO:0032585; GO:0032991; GO:0034613; GO:0035646; GO:0042470; GO:0043473; GO:0044877; GO:0045785; GO:0045807; GO:0048757; GO:0050931; GO:0070062; GO:0097487; GO:1900746; GO:…	cell-matrix adhesion [GO:0007160]; cell migration [GO:0016477]; cell surface receptor signaling pathway [GO:0007166]; cellular protein localization [GO:0034613]; endosome to melanosome transport [GO:0035646]; epithelial cell differentiation [GO:0030855]; negative regulation of epithelial cell migration [GO:0010633]; pigmentation [GO:0043473]; pigment cell differentiation [GO:0050931]; pigment gra…	cell surface [GO:0009986]; cytoplasm [GO:0005737]; endosome lumen [GO:0031904]; endosome membrane [GO:0010008]; extracellular exosome [GO:0070062]; extracellular space [GO:0005615]; integral component of plasma membrane [GO:0005887]; intrinsic component of plasma membrane [GO:0031226]; late endosome [GO:0005770]; late endosome membrane [GO:0031902]; lysosomal membrane [GO:0005765]; lysosome [GO:0…	protein-containing complex binding [GO:0044877]
TRINITY_DN15364_c0_g1_i3	38.385.973.653.912	0.00667555	125.248.557.770.287	0.000536028	1,59E+09	0	0.164281996	100.976.915.147.765	0.04154639	0	0.017741324	0	0.48845634	0.623219481	2,51E+08	0	130.526.363.692.387	2.25E-76	Q8AW42	S39AD_DANRE	Zinc transporter ZIP13 (Solute carrier family 39 member 13) (Zrt- and Irt-like protein 13) (ZIP-13)		GO:0000139; GO:0005385; GO:0006829; GO:0006882; GO:0016021; GO:0071577	cellular zinc ion homeostasis [GO:0006882]; zinc ion transmembrane transport [GO:0071577]; zinc ion transport [GO:0006829]	Golgi membrane [GO:0000139]; integral component of membrane [GO:0016021]	zinc ion transmembrane transporter activity [GO:0005385]
TRINITY_DN15782_c0_g1_i5	32.841.666.104.175	150.987.881.032.848	213.797.940.388.776	0	0	1,13E+08	0	280.458.774.275.959	0	0	0	0	0	0	0	0	0	0	Q49GP5	P4K2B_DANRE	Phosphatidylinositol 4-kinase type 2-beta (EC 2.7.1.67) (Phosphatidylinositol 4-kinase type II-beta)	2.7.1.67	GO:0004430; GO:0005524; GO:0005768; GO:0005802; GO:0005886; GO:0007030; GO:0007032; GO:0033339; GO:0046854	endosome organization [GO:0007032]; Golgi organization [GO:0007030]; pectoral fin development [GO:0033339]; phosphatidylinositol phosphorylation [GO:0046854]	endosome [GO:0005768]; plasma membrane [GO:0005886]; trans-Golgi network [GO:0005802]	1-phosphatidylinositol 4-kinase activity [GO:0004430]; ATP binding [GO:0005524]
TRINITY_DN17899_c2_g1_i12	455.198.305.715.532	421.395.451.140.656	543.007.917.871.252	1,61E+06	475.225.581.329.453	0	0	195.601.380.606.288	22.739.757.232.904	0	0	0	0	0.380096348	0.034119894	0	0.072822894	3.26E-18	P86854	PLCL_MYTGA	Perlucin-like protein		GO:0005576; GO:0030246		extracellular region [GO:0005576]	carbohydrate binding [GO:0030246]
TRINITY_DN17630_c0_g1_i2	299.950.206.441.997	194.096.969.359.781	0.787568435	0.468227687	0	3,88E+05	0.852512245	203.018.871.459.365	18.025.907.367.638	0	0	0	0	0.677104336	0	0.799297119	0	0	Q01433	AMPD2_HUMAN	AMP deaminase 2 (EC 3.5.4.6) (AMP deaminase isoform L)	3.5.4.6	GO:0003876; GO:0005829; GO:0006188; GO:0032264; GO:0043101; GO:0046872; GO:0052652; GO:0097009	cyclic purine nucleotide metabolic process [GO:0052652]; energy homeostasis [GO:0097009]; IMP biosynthetic process [GO:0006188]; IMP salvage [GO:0032264]; purine-containing compound salvage [GO:0043101]	cytosol [GO:0005829]	AMP deaminase activity [GO:0003876]; metal ion binding [GO:0046872]
TRINITY_DN17767_c0_g1_i7	395.778.637.662.799	15.750.727.194.313	0	0	1,46E+07	0	0.001621457	495.134.462.947.297	0	0	0	0	0	0	0.001252255	0.00369144	0	3.06E-31	Q24756	MLC1_DROVI	Myosin light chain alkali		GO:0005509; GO:0005859; GO:0007498	mesoderm development [GO:0007498]	muscle myosin complex [GO:0005859]	calcium ion binding [GO:0005509]
TRINITY_DN23581_c0_g1_i1	571.865.030.347.182	60.055.265.325.411	0.317792079	0.239787474	0.758443287	0.729658786	0.148726178	103.677.882.393.638	0.753967311	0	0	0.130630197	0.204337717	0.176472549	0	0.194666612	0.191605748	5.49E-29	B3MG58	TRET1_DROAN	Facilitated trehalose transporter Tret1		GO:0005886; GO:0015574; GO:0015771; GO:0016021	trehalose transport [GO:0015771]	integral component of membrane [GO:0016021]; plasma membrane [GO:0005886]	trehalose transmembrane transporter activity [GO:0015574]
TRINITY_DN17356_c0_g1_i12	342.311.931.635.332	118.634.118.519.714	0	0	0	0	309.365.301.983.078	0	115.694.288.032.563	0.000430244	0.000325643	0	0	151.669.980.877.661	0	0.000298133	0.000213497	2.64E-69	A4IHB9	SL9B2_XENTR	Sodium/hydrogen exchanger 9B2 (Na(+)/H(+) exchanger NHA2) (Na(+)/H(+) exchanger-like domain-containing protein 2) (NHE domain-containing protein 2) (Sodium/hydrogen exchanger-like domain-containing protein 2) (Solute carrier family 9 subfamily B member 2)		GO:0005886; GO:0006814; GO:0010008; GO:0015299; GO:0016021; GO:0030054; GO:0030672; GO:0031966	sodium ion transport [GO:0006814]	cell junction [GO:0030054]; endosome membrane [GO:0010008]; integral component of membrane [GO:0016021]; mitochondrial membrane [GO:0031966]; plasma membrane [GO:0005886]; synaptic vesicle membrane [GO:0030672]	solute:proton antiporter activity [GO:0015299]
TRINITY_DN16873_c1_g2_i6	243.918.678.990.053	121.745.534.411.949	0.156382889	0.250573261	0.379746132	0	133.403.385.650.061	129.641.352.486.002	0.326438242	0.148867527	0.463919256	0.413580412	0	0.842909805	0	0	0	1.74E-52	Q80UG8	TTLL4_MOUSE	Tubulin polyglutamylase TTLL4 (EC 6.-.-.-) (Tubulin--tyrosine ligase-like protein 4)	6.-.-.-	GO:0005524; GO:0005737; GO:0005874; GO:0005929; GO:0015631; GO:0018095; GO:0018200; GO:0070739	peptidyl-glutamic acid modification [GO:0018200]; protein polyglutamylation [GO:0018095]	cilium [GO:0005929]; cytoplasm [GO:0005737]; microtubule [GO:0005874]	ATP binding [GO:0005524]; protein-glutamic acid ligase activity [GO:0070739]; tubulin binding [GO:0015631]
TRINITY_DN15986_c2_g3_i3	159.893.436.540.345	465.414.414.815.134	261.110.395.825.635	274.066.246.947.254	378.808.614.341.182	0.781294241	161.662.500.689.176	570.847.696.220.117	176.386.105.732.338	582.080.114.036.161	158.609.856.733.817	384.985.789.361.495	206.301.137.868.095	899.132.146.451.778	441.681.405.295.412	214.524.423.802.395	109.941.954.200.601	1.69E-25	O01814	FABP5_CAEEL	Fatty acid-binding protein homolog 5		GO:0005504; GO:0005634; GO:0048471		nucleus [GO:0005634]; perinuclear region of cytoplasm [GO:0048471]	fatty acid binding [GO:0005504]
TRINITY_DN13106_c0_g1_i2	319.251.545.200.403	241.716.360.896.464	0	0.395236305	303.343.734.192.639	0.611457529	240.442.899.642.682	159.183.585.219.925	187.093.352.633.246	146.319.438.040.036	112.541.946.093.066	0.570508383	0.501476181	0.823929791	0	0	0	4.70E-29	Q5VZ03	NXNL2_HUMAN	Nucleoredoxin-like protein 2 (Rod-derived cone viability factor 2) (RdCVF2)		GO:0007601; GO:0007608; GO:0045494	photoreceptor cell maintenance [GO:0045494]; sensory perception of smell [GO:0007608]; visual perception [GO:0007601]
TRINITY_DN17570_c0_g1_i3	259.845.173.294.072	111.985.898.019.453	106.157.883.339.705	640.738.205.425.896	232.424.654.242.104	127.292.390.178.313	193.235.382.034.155	208.168.495.972.521	221.368.890.431.236	101.045.193.118.192	478.744.758.059.166	357.744.110.887.722	0	0	152.244.251.297.927	0	197.261.930.407.839	0	P46472	PRS7_XENLA	26S proteasome regulatory subunit 7 (26S proteasome AAA-ATPase subunit RPT1) (Proteasome 26S subunit ATPase 2) (Protein MSS1) (xMSS1)		GO:0000502; GO:0005524; GO:0005634; GO:0005737; GO:0006511; GO:0016887; GO:0022624; GO:0036402	ubiquitin-dependent protein catabolic process [GO:0006511]	cytoplasm [GO:0005737]; nucleus [GO:0005634]; proteasome accessory complex [GO:0022624]; proteasome complex [GO:0000502]	ATPase activity [GO:0016887]; ATP binding [GO:0005524]; proteasome-activating ATPase activity [GO:0036402]
TRINITY_DN15267_c0_g1_i2	815.651.715.076.338	481.835.183.507.988	375.627.411.798.246	0.812910253	122.147.220.172.295	367.978.014.210.932	543.738.678.334.451	482.890.416.264.773	325.439.847.180.704	23.514.949.701.136	239.466.038.694.502	240.869.338.503.818	0	0.402029431	0	0	0	1.59E-100	A1L1W9	MOT10_DANRE	Monocarboxylate transporter 10 (MCT 10) (Solute carrier family 16 member 10)		GO:0005887; GO:0015173; GO:0015349		integral component of plasma membrane [GO:0005887]	aromatic amino acid transmembrane transporter activity [GO:0015173]; thyroid hormone transmembrane transporter activity [GO:0015349]
TRINITY_DN9498_c0_g1_i1	155.951.894.710.445	359.761.302.651.452	255.141.008.655.233	126.239.087.742.267	298.137.929.295.721	422.551.703.426.798	183.219.052.073.006	59.733.730.364.673	566.515.075.842.218	0.039672677	207.045.371.867.032	636.139.948.659.978	0	0.929061608	334.447.153.079.201	343.323.579.681.152	267.314.036.338.738	4.17E-06	Q552Z6	GTPA_DICDI	GTP-binding protein A		GO:0005525			GTP binding [GO:0005525]
TRINITY_DN17046_c0_g2_i4	205.264.095.075.085	213.848.966.528.311	17.793.105.433.276	0.77582553	0.34478134	0.508045878	0.632028353	218.895.076.744.994	322.878.199.768.757	0.090872287	0	166.668.440.845.949	0	0	0	0	0.370553188	2.42E-101	P18172	DHGL_DROPS	Glucose dehydrogenase [FAD, quinone] (EC 1.1.5.9) [Cleaved into: Glucose dehydrogenase [FAD, quinone] short protein]	1.1.5.9	GO:0005576; GO:0016614; GO:0050660		extracellular region [GO:0005576]	flavin adenine dinucleotide binding [GO:0050660]; oxidoreductase activity, acting on CH-OH group of donors [GO:0016614]
TRINITY_DN17774_c1_g2_i1	155.296.414.209.953	187.095.805.342.724	520.979.047.081.281	479.715.957.065.881	960.977.304.024.816	95.694.503.010.163	666.158.590.780.648	439.608.244.232.266	540.967.665.861.077	278.065.690.613.045	548.230.316.010.702	103.373.386.204.108	256.632.792.132.959	351.087.491.858.726	0.993722557	11.683.430.976.313	153.329.669.104.729	0	Q91437	PYR1_SQUAC	CAD protein [Includes: Glutamine-dependent carbamoyl-phosphate synthase (EC 6.3.5.5); Aspartate carbamoyltransferase (EC 2.1.3.2); Dihydroorotase (EC 3.5.2.3)]	6.3.5.5; 2.1.3.2; 3.5.2.3	GO:0004070; GO:0004088; GO:0004151; GO:0005524; GO:0005634; GO:0005737; GO:0006207; GO:0006541; GO:0008270; GO:0016597; GO:0044205	'de novo' pyrimidine nucleobase biosynthetic process [GO:0006207]; 'de novo' UMP biosynthetic process [GO:0044205]; glutamine metabolic process [GO:0006541]	cytoplasm [GO:0005737]; nucleus [GO:0005634]	amino acid binding [GO:0016597]; aspartate carbamoyltransferase activity [GO:0004070]; ATP binding [GO:0005524]; carbamoyl-phosphate synthase (glutamine-hydrolyzing) activity [GO:0004088]; dihydroorotase activity [GO:0004151]; zinc ion binding [GO:0008270]
TRINITY_DN17834_c0_g1_i6	149.962.361.273.756	117.918.846.754.122	0.748090569	158.697.142.530.643	344.674.375.252.408	628.197.016.469.369	106.686.852.084.514	105.274.638.570.812	172.409.135.080.946	0.508466043	0.944226603	289.316.144.774.781	0.969096116	0.212383999	0	0.587179833	142.815.884.399.772	1.24E-49	O18635	C12A2_MUSDO	Cytochrome P450 CYP12A2 (EC 1.14.-.-) (CYPXIIA2)	1.14.-.-	GO:0004497; GO:0005506; GO:0016705; GO:0020037			heme binding [GO:0020037]; iron ion binding [GO:0005506]; monooxygenase activity [GO:0004497]; oxidoreductase activity, acting on paired donors, with incorporation or reduction of molecular oxygen [GO:0016705]
TRINITY_DN13617_c1_g3_i2	127.049.107.497.787	683.689.961.090.012	124.967.942.561.915	0.228311499	577.715.994.695.019	393.684.916.573.353	818.321.801.105.955	173.895.582.433.558	110.857.921.763.441	0.430503511	0.507735395	522.389.169.903.746	25.292.582.953.065	0.336053519	0	0.926750367	0.752543613	3.40E-22	Q9NFP5	SH3BG_DROME	SH3 domain-binding glutamic acid-rich protein homolog (SH3BGR protein)		GO:0017124			SH3 domain binding [GO:0017124]
TRINITY_DN17629_c0_g1_i7	240.459.945.988.436	0	0	0	0	0	0.455878322	62.421.944.401.251	613.666.345.610.815	0	0	0	0	0	0	0.395406039	0.374492337	5.84E-09	Q6PBH5	NDUA4_DANRE	Cytochrome c oxidase subunit NDUFA4		GO:0005751; GO:0022900; GO:1902600	electron transport chain [GO:0022900]; proton transmembrane transport [GO:1902600]	mitochondrial respiratory chain complex IV [GO:0005751]
TRINITY_DN17706_c0_g1_i3	165.184.632.241.059	0	0	0	0	0.003954851	140.393.774.103.139	276.035.668.428.974	112.774.738.911.986	0.009022083	0.040471416	0	0	0	0.001821809	0.013390754	0.004893937	2.08E-104	Q14624	ITIH4_HUMAN	Inter-alpha-trypsin inhibitor heavy chain H4 (ITI heavy chain H4) (ITI-HC4) (Inter-alpha-inhibitor heavy chain 4) (Inter-alpha-trypsin inhibitor family heavy chain-related protein) (IHRP) (Plasma kallikrein sensitive glycoprotein 120) (Gp120) (PK-120) [Cleaved into: 70 kDa inter-alpha-trypsin inhibitor heavy chain H4; 35 kDa inter-alpha-trypsin inhibitor heavy chain H4]		GO:0002576; GO:0004866; GO:0004867; GO:0005576; GO:0005886; GO:0006953; GO:0030212; GO:0031089; GO:0034097; GO:0062023; GO:0070062; GO:0072562	acute-phase response [GO:0006953]; hyaluronan metabolic process [GO:0030212]; platelet degranulation [GO:0002576]; response to cytokine [GO:0034097]	blood microparticle [GO:0072562]; collagen-containing extracellular matrix [GO:0062023]; extracellular exosome [GO:0070062]; extracellular region [GO:0005576]; plasma membrane [GO:0005886]; platelet dense granule lumen [GO:0031089]	endopeptidase inhibitor activity [GO:0004866]; serine-type endopeptidase inhibitor activity [GO:0004867]
TRINITY_DN17769_c0_g2_i2	164.133.835.469.172	0.519383808	0.77421477	132.710.755.157.835	232.741.092.396.319	411.899.276.585.103	0.780951286	411.268.550.505.617	568.147.477.618.967	0	0	0.268359861	0	0.725071994	0.618395789	0	208.072.458.793.856	1.29E-13	Q3SZJ4	PTGR1_BOVIN	Prostaglandin reductase 1 (PRG-1) (EC 1.3.1.-) (15-oxoprostaglandin 13-reductase) (EC 1.3.1.48) (NADP-dependent leukotriene B4 12-hydroxydehydrogenase) (EC 1.3.1.74)	1.3.1.-; 1.3.1.48; 1.3.1.74	GO:0005737; GO:0032440; GO:0036132; GO:0047522		cytoplasm [GO:0005737]	13-prostaglandin reductase activity [GO:0036132]; 15-oxoprostaglandin 13-oxidase activity [GO:0047522]; 2-alkenal reductase [NAD(P)] activity [GO:0032440]
TRINITY_DN16577_c0_g4_i4	183.012.158.986.586	0.56465748	0.062616805	0.268274476	0.684862644	0.23564199	0.138123314	131.412.649.846.976	340.360.844.858.162	0.543174154	0.301409097	0.528754297	0.146353353	0.062529012	0.001753406	0.049855483	0.11547343	8.72E-61	Q9XZ71	TNNT_PERAM	Troponin T (TnT)		GO:0005861; GO:0006937	regulation of muscle contraction [GO:0006937]	troponin complex [GO:0005861]
TRINITY_DN17145_c0_g1_i3	128.586.821.064.133	0	0.468054579	0.237296734	0	0	0	106.738.411.777.979	259.095.611.829.123	0	0	0.067688648	0	0	0	0	0	1.56E-29	Q98989	STXA_SYNHO	Stonustoxin subunit alpha (SNTX subunit alpha)		GO:0005576; GO:0044179; GO:0090729	hemolysis in other organism [GO:0044179]	extracellular region [GO:0005576]	toxin activity [GO:0090729]
TRINITY_DN15501_c0_g1_i1	109.978.792.948.926	0.445992015	0	0	0	0	0	0.995792696	210.062.898.509.882	0	0	0	0	0	0	0.000553746	0	2.99E-63	Q7ZYA2	TAF8_XENLA	Transcription initiation factor TFIID subunit 8 (TBP-associated factor 8)		GO:0005669; GO:0005737; GO:0007275; GO:0030154; GO:0046982	cell differentiation [GO:0030154]; multicellular organism development [GO:0007275]	cytoplasm [GO:0005737]; transcription factor TFIID complex [GO:0005669]	protein heterodimerization activity [GO:0046982]
TRINITY_DN17767_c0_g1_i8	415.228.137.849.011	112.145.526.150.127	0	0	0	0	0	641.381.388.662.864	39.103.123.447.168	0	0	0	0	0	0	0	0	5.29E-31	Q24756	MLC1_DROVI	Myosin light chain alkali		GO:0005509; GO:0005859; GO:0007498	mesoderm development [GO:0007498]	muscle myosin complex [GO:0005859]	calcium ion binding [GO:0005509]
TRINITY_DN17279_c0_g1_i2	164.248.212.975.914	0.050731874	362.384.553.499.565	0.035738671	0.021708416	0.006553824	0	592.849.349.562.611	949.508.710.127.617	156.913.122.168.203	0.002617883	148.638.792.675.333	0.002644886	0.003098861	191.726.576.844.918	54.879.346.593.765	0.003146537	1.49E-07	P33434	MMP2_MOUSE	72 kDa type IV collagenase (EC 3.4.24.24) (72 kDa gelatinase) (Gelatinase A) (Matrix metalloproteinase-2) (MMP-2) [Cleaved into: PEX]	3.4.24.24	GO:0001525; GO:0001541; GO:0001666; GO:0001955; GO:0001957; GO:0001968; GO:0004222; GO:0004252; GO:0005615; GO:0005634; GO:0005737; GO:0005739; GO:0005886; GO:0006508; GO:0006979; GO:0007162; GO:0007507; GO:0007566; GO:0007568; GO:0008233; GO:0008237; GO:0008270; GO:0009612; GO:0014012; GO:0016477; GO:0030017; GO:0030198; GO:0030335; GO:0030574; GO:0031012; GO:0034614; GO:0035987; GO:0042493; GO:…	aging [GO:0007568]; angiogenesis [GO:0001525]; blood vessel maturation [GO:0001955]; bone trabecula formation [GO:0060346]; cell migration [GO:0016477]; cellular response to amino acid stimulus [GO:0071230]; cellular response to estradiol stimulus [GO:0071392]; cellular response to reactive oxygen species [GO:0034614]; collagen catabolic process [GO:0030574]; embryo implantation [GO:0007566]; end…	cytoplasm [GO:0005737]; extracellular matrix [GO:0031012]; extracellular space [GO:0005615]; mitochondrion [GO:0005739]; nucleus [GO:0005634]; plasma membrane [GO:0005886]; sarcomere [GO:0030017]	fibronectin binding [GO:0001968]; metalloendopeptidase activity [GO:0004222]; metallopeptidase activity [GO:0008237]; peptidase activity [GO:0008233]; serine-type endopeptidase activity [GO:0004252]; zinc ion binding [GO:0008270]
TRINITY_DN13785_c0_g1_i2	305.552.224.927.458	103.256.085.288.486	131.471.110.006.796	548.154.164.517.447	422.763.327.693.511	530.051.554.469.009	0	401.418.994.000.923	756.834.885.829.431	557.981.909.838.204	212.324.849.648.331	182.895.555.064.496	0	4,35E+06	731.492.455.250.245	252.073.429.629.429	304.434.899.821.393	2.59E-17	Q20765	NHR7_CAEEL	Nuclear hormone receptor family member nhr-7		GO:0003700; GO:0005634; GO:0008270; GO:0043565		nucleus [GO:0005634]	DNA-binding transcription factor activity [GO:0003700]; sequence-specific DNA binding [GO:0043565]; zinc ion binding [GO:0008270]
TRINITY_DN16555_c0_g1_i2	117.780.669.051.389	0.809300902	302.721.676.186.797	250.592.014.997.091	151.777.885.959.213	919.370.069.880.125	0.992091096	665.602.994.139.436	649.098.795.781.316	107.084.767.031.647	0.592855741	0	0	0.784783805	523.165.699.152.214	216.423.468.139.655	340.832.813.480.513	2.10E-21	Q28719	PTGR1_RABIT	Prostaglandin reductase 1 (PRG-1) (EC 1.3.1.-) (15-oxoprostaglandin 13-reductase) (EC 1.3.1.48) (ADRAB-F) (NADP-dependent leukotriene B4 12-hydroxydehydrogenase) (EC 1.3.1.74)	1.3.1.-; 1.3.1.48; 1.3.1.74	GO:0005737; GO:0032440; GO:0036132; GO:0047522		cytoplasm [GO:0005737]	13-prostaglandin reductase activity [GO:0036132]; 15-oxoprostaglandin 13-oxidase activity [GO:0047522]; 2-alkenal reductase [NAD(P)] activity [GO:0032440]
TRINITY_DN17335_c0_g1_i3	0.947716135	0.336718333	248.777.665.509.312	0.439782161	0.322178994	0.654122876	0.066178335	0.66489044	181.197.595.559.239	6,16E+05	0	0	0	0.311432377	119.094.437.434.154	0.319852537	0	1.33E-11	Q6DCX5	PCFT_XENLA	Proton-coupled folate transporter (Heme carrier protein 1) (PCFT/HCP1) (Solute carrier family 46 member 1)		GO:0005542; GO:0016021; GO:0055085	transmembrane transport [GO:0055085]	integral component of membrane [GO:0016021]	folic acid binding [GO:0005542]
TRINITY_DN15340_c0_g1_i2	489.799.202.480.417	170.769.886.332.619	161.511.669.616.073	0.684745234	0	0.857229378	114.290.521.641.917	292.722.333.819.638	285.158.811.380.318	0.15725913	0	0.878697908	0.405386028	0.745135259	303.734.006.539.085	116.389.551.554.857	298.670.252.019.766	4.36E-37	Q9V576	WUN_DROME	Putative phosphatidate phosphatase (EC 3.1.3.4) (Germ cell guidance factor) (Phosphatidic acid phosphatase type 2) (Protein wunen)	3.1.3.4	GO:0005887; GO:0005918; GO:0006644; GO:0007280; GO:0007424; GO:0008195; GO:0008354; GO:0009880; GO:0016311; GO:0016791; GO:0019991; GO:0035233; GO:0035234; GO:0042577; GO:0042803; GO:0045177; GO:0045824; GO:0046839; GO:0050829	defense response to Gram-negative bacterium [GO:0050829]; dephosphorylation [GO:0016311]; ectopic germ cell programmed cell death [GO:0035234]; embryonic pattern specification [GO:0009880]; germ cell migration [GO:0008354]; germ cell repulsion [GO:0035233]; negative regulation of innate immune response [GO:0045824]; open tracheal system development [GO:0007424]; phospholipid dephosphorylation [GO…	apical part of cell [GO:0045177]; integral component of plasma membrane [GO:0005887]; septate junction [GO:0005918]	lipid phosphatase activity [GO:0042577]; phosphatase activity [GO:0016791]; phosphatidate phosphatase activity [GO:0008195]; protein homodimerization activity [GO:0042803]
TRINITY_DN17153_c0_g2_i1	177.158.520.306.313	175.963.105.727.823	131.967.024.805.762	219.718.952.594.652	0.53784651	246.345.614.423.851	165.989.714.092.457	23.990.237.784.017	497.805.452.355.183	107.437.793.832.701	0	371.746.511.880.977	0	0	178.543.196.244.022	22.365.294.617.754	18.868.181.703.055	9.85E-07	A6ZRW8	YNL5_YEAS7	Uncharacterized vacuolar membrane protein SCY_4679		GO:0005774; GO:0016021		integral component of membrane [GO:0016021]; vacuolar membrane [GO:0005774]
TRINITY_DN14955_c1_g5_i2	611.963.664.675.933	149.257.347.686.183	284.420.321.586.189	0	0	38.413.791.220.618	247.270.553.507.964	236.939.930.852.338	310.315.303.513.106	10.897.291.016.533	0.560549025	173.084.395.825.724	0	0	187.581.498.616.847	331.823.777.031.593	0.777112166	5.15E-14	Q7ZXH2	NSE2_XENLA	E3 SUMO-protein ligase NSE2 (EC 2.3.2.-) (E3 SUMO-protein transferase NSE2) (MMS21 homolog) (Non-structural maintenance of chromosomes element 2 homolog) (Non-SMC element 2 homolog)	2.3.2.-	GO:0000722; GO:0000724; GO:0000781; GO:0007049; GO:0008270; GO:0016605; GO:0019789; GO:0030915; GO:0034184; GO:0045842; GO:0051301; GO:0090398	cell cycle [GO:0007049]; cell division [GO:0051301]; cellular senescence [GO:0090398]; double-strand break repair via homologous recombination [GO:0000724]; positive regulation of maintenance of mitotic sister chromatid cohesion [GO:0034184]; positive regulation of mitotic metaphase/anaphase transition [GO:0045842]; telomere maintenance via recombination [GO:0000722]	chromosome, telomeric region [GO:0000781]; PML body [GO:0016605]; Smc5-Smc6 complex [GO:0030915]	SUMO transferase activity [GO:0019789]; zinc ion binding [GO:0008270]
TRINITY_DN16284_c0_g1_i1	0.31422246	0	139.782.877.790.562	0	0	0.001955688	0	16.812.536.146.458	31.666.317.503.106	0	0	0	115.653.362.332.781	0	0	0	0	0	Q3SZH7	LKHA4_BOVIN	Leukotriene A-4 hydrolase (LTA-4 hydrolase) (EC 3.3.2.6) (Leukotriene A(4) hydrolase)	3.3.2.6	GO:0004177; GO:0004301; GO:0004463; GO:0005634; GO:0005654; GO:0005829; GO:0008270; GO:0019370; GO:0043171; GO:0044255; GO:0044267; GO:0070006	cellular lipid metabolic process [GO:0044255]; cellular protein metabolic process [GO:0044267]; leukotriene biosynthetic process [GO:0019370]; peptide catabolic process [GO:0043171]	cytosol [GO:0005829]; nucleoplasm [GO:0005654]; nucleus [GO:0005634]	aminopeptidase activity [GO:0004177]; epoxide hydrolase activity [GO:0004301]; leukotriene-A4 hydrolase activity [GO:0004463]; metalloaminopeptidase activity [GO:0070006]; zinc ion binding [GO:0008270]
TRINITY_DN17306_c0_g1_i6	0.701403034	0.244041062	165.152.053.664.316	0.158798758	0	0	0.239150008	0.558371268	177.707.847.317.104	0	0	0	0.58724107	0	0	0	0	3.60E-30	Q96RW7	HMCN1_HUMAN	Hemicentin-1 (Fibulin-6) (FIBL-6)		GO:0005201; GO:0005509; GO:0005604; GO:0005913; GO:0005938; GO:0007049; GO:0007156; GO:0007157; GO:0007601; GO:0009617; GO:0032154; GO:0038023; GO:0042803; GO:0050839; GO:0051301; GO:0062023; GO:0070062	cell cycle [GO:0007049]; cell division [GO:0051301]; heterophilic cell-cell adhesion via plasma membrane cell adhesion molecules [GO:0007157]; homophilic cell adhesion via plasma membrane adhesion molecules [GO:0007156]; response to bacterium [GO:0009617]; visual perception [GO:0007601]	basement membrane [GO:0005604]; cell-cell adherens junction [GO:0005913]; cell cortex [GO:0005938]; cleavage furrow [GO:0032154]; collagen-containing extracellular matrix [GO:0062023]; extracellular exosome [GO:0070062]	calcium ion binding [GO:0005509]; cell adhesion molecule binding [GO:0050839]; extracellular matrix structural constituent [GO:0005201]; protein homodimerization activity [GO:0042803]; signaling receptor activity [GO:0038023]
TRINITY_DN13274_c0_g1_i3	0	0	161.579.876.855.025	0	0	0	0	17.666.133.774.654	112.944.106.212.535	0	0	0	0	0	0	0	0	1.74E-66	P45478	PPT1_BOVIN	Palmitoyl-protein thioesterase 1 (PPT-1) (EC 3.1.2.22) (Palmitoyl-protein hydrolase 1)	3.1.2.22	GO:0002084; GO:0005576; GO:0005634; GO:0005764; GO:0005794; GO:0005829; GO:0006898; GO:0006907; GO:0007042; GO:0007399; GO:0007420; GO:0008021; GO:0008474; GO:0015031; GO:0016042; GO:0016290; GO:0030308; GO:0030424; GO:0031579; GO:0043066; GO:0043524; GO:0045121; GO:0048260; GO:0048549; GO:0051181; GO:0051186	brain development [GO:0007420]; cofactor metabolic process [GO:0051186]; cofactor transport [GO:0051181]; lipid catabolic process [GO:0016042]; lysosomal lumen acidification [GO:0007042]; membrane raft organization [GO:0031579]; negative regulation of apoptotic process [GO:0043066]; negative regulation of cell growth [GO:0030308]; negative regulation of neuron apoptotic process [GO:0043524]; nerv…	axon [GO:0030424]; cytosol [GO:0005829]; extracellular region [GO:0005576]; Golgi apparatus [GO:0005794]; lysosome [GO:0005764]; membrane raft [GO:0045121]; nucleus [GO:0005634]; synaptic vesicle [GO:0008021]	palmitoyl-(protein) hydrolase activity [GO:0008474]; palmitoyl-CoA hydrolase activity [GO:0016290]
TRINITY_DN17829_c0_g1_i1	297.983.331.563.136	265.146.690.056.343	379.773.343.489.054	0.177749743	0.548765943	0	0.70475367	657.832.210.668.022	101.278.984.797.253	0.382878389	0.887411223	201.021.194.959.414	291.555.504.519.736	0.275564885	188.669.804.805.913	118.103.910.217.366	301.551.906.932.712	3.41E-70	O18993	CP3AL_CALJA	Cytochrome P450 3A21 (EC 1.14.14.1) (CYPIIIA21) (Cytochrome P450 CM3A-10)	1.14.14.1	GO:0004497; GO:0005506; GO:0005789; GO:0020037; GO:0031090; GO:0070330		endoplasmic reticulum membrane [GO:0005789]; organelle membrane [GO:0031090]	aromatase activity [GO:0070330]; heme binding [GO:0020037]; iron ion binding [GO:0005506]; monooxygenase activity [GO:0004497]
TRINITY_DN17234_c0_g1_i6	133.052.062.131.733	119.809.266.247.562	143.987.166.676.383	0.321198421	0.945690245	0	146.500.220.063.692	265.839.972.977.578	259.540.239.935.433	0	0.338655672	0.495066124	0.459076714	0	0.528607244	0	0.281399775	3.19E-62	Q5ZKQ7	GID8_CHICK	Glucose-induced degradation protein 8 homolog		GO:0000151; GO:0005634; GO:0005654; GO:0005829; GO:0008284; GO:0016055; GO:0030054; GO:0042803; GO:0090263	positive regulation of canonical Wnt signaling pathway [GO:0090263]; positive regulation of cell population proliferation [GO:0008284]; Wnt signaling pathway [GO:0016055]	cell junction [GO:0030054]; cytosol [GO:0005829]; nucleoplasm [GO:0005654]; nucleus [GO:0005634]; ubiquitin ligase complex [GO:0000151]	protein homodimerization activity [GO:0042803]
TRINITY_DN14923_c0_g1_i3	239.363.918.136.564	24.142.052.873.728	463.776.471.481.644	0	0	0	0.832203469	16.874.978.001.685	580.787.863.142.873	0	0	0	0	0	0	0	0	2.68E-90	P28074	PSB5_HUMAN	Proteasome subunit beta type-5 (EC 3.4.25.1) (Macropain epsilon chain) (Multicatalytic endopeptidase complex epsilon chain) (Proteasome chain 6) (Proteasome epsilon chain) (Proteasome subunit MB1) (Proteasome subunit X)	3.4.25.1	GO:0000502; GO:0004175; GO:0004298; GO:0005634; GO:0005654; GO:0005737; GO:0005813; GO:0005829; GO:0005839; GO:0006508; GO:0006979; GO:0008233; GO:0010498; GO:0010499; GO:0016032; GO:0016579; GO:0019774; GO:0043161; GO:0043687; GO:0070062	post-translational protein modification [GO:0043687]; proteasomal protein catabolic process [GO:0010498]; proteasomal ubiquitin-independent protein catabolic process [GO:0010499]; proteasome-mediated ubiquitin-dependent protein catabolic process [GO:0043161]; protein deubiquitination [GO:0016579]; proteolysis [GO:0006508]; response to oxidative stress [GO:0006979]; viral process [GO:0016032]	centrosome [GO:0005813]; cytoplasm [GO:0005737]; cytosol [GO:0005829]; extracellular exosome [GO:0070062]; nucleoplasm [GO:0005654]; nucleus [GO:0005634]; proteasome complex [GO:0000502]; proteasome core complex [GO:0005839]; proteasome core complex, beta-subunit complex [GO:0019774]	endopeptidase activity [GO:0004175]; peptidase activity [GO:0008233]; threonine-type endopeptidase activity [GO:0004298]
TRINITY_DN16597_c0_g1_i4	2,71E+06	7,99E+06	3,79E+05	0	1,05E+07	2,89E+05	4,18E+05	1,09E+06	526.134.910.609.198	3,35E+07	1,70E+06	3,57E+05	4,92E+05	2,77E+05	0.765464717	1,03E+07	772.020.552.920.505	2.81E-111	Q5FVM7	DJC16_RAT	DnaJ homolog subfamily C member 16		GO:0005623; GO:0016021; GO:0045454	cell redox homeostasis [GO:0045454]	cell [GO:0005623]; integral component of membrane [GO:0016021]
TRINITY_DN16478_c0_g1_i3	0.584693638	0.458546973	0	0.925321766	0.730871012	0.342793235	0.098889174	0.533574077	241.077.446.858.407	0.4724198	0.121458465	0.086857017	0	0.234675896	293.233.132.028.829	0.235369068	553.914.099.261.095	1.26E-17	P9WK86	NLHH_MYCTO	Carboxylesterase NlhH (EC 3.1.1.1)	3.1.1.1	GO:0080030			methyl indole-3-acetate esterase activity [GO:0080030]
TRINITY_DN16001_c0_g2_i6	0.452316542	0.414401064	0	0.546022078	0.863528802	0	0.896757816	0.674293451	51.713.509.600.463	0	0.557994841	0	0	0	167.747.030.360.011	30.143.943.032.149	185.805.072.431.705	8.68E-07	Q64337	SQSTM_MOUSE	Sequestosome-1 (STONE14) (Ubiquitin-binding protein p62)		GO:0000122; GO:0000407; GO:0000423; GO:0000932; GO:0001934; GO:0002376; GO:0002931; GO:0003712; GO:0005080; GO:0005737; GO:0005739; GO:0005770; GO:0005776; GO:0005783; GO:0005829; GO:0006914; GO:0006915; GO:0007005; GO:0007032; GO:0008270; GO:0016234; GO:0016235; GO:0016236; GO:0016605; GO:0019899; GO:0019901; GO:0030017; GO:0030154; GO:0031625; GO:0035255; GO:0035973; GO:0042169; GO:0042802; GO:…	aggrephagy [GO:0035973]; apoptotic process [GO:0006915]; autophagy [GO:0006914]; cell differentiation [GO:0030154]; endosome organization [GO:0007032]; immune system process [GO:0002376]; macroautophagy [GO:0016236]; mitochondrion organization [GO:0007005]; mitophagy [GO:0000423]; negative regulation of growth of symbiont in host [GO:0044130]; negative regulation of transcription by RNA polymeras…	aggresome [GO:0016235]; amphisome [GO:0044753]; autolysosome [GO:0044754]; autophagosome [GO:0005776]; cytoplasm [GO:0005737]; cytosol [GO:0005829]; endoplasmic reticulum [GO:0005783]; inclusion body [GO:0016234]; intracellular membrane-bounded organelle [GO:0043231]; late endosome [GO:0005770]; Lewy body [GO:0097413]; mitochondrion [GO:0005739]; P-body [GO:0000932]; phagophore assembly site [GO:…	enzyme binding [GO:0019899]; identical protein binding [GO:0042802]; ionotropic glutamate receptor binding [GO:0035255]; K63-linked polyubiquitin modification-dependent protein binding [GO:0070530]; protein homodimerization activity [GO:0042803]; protein kinase binding [GO:0019901]; protein kinase C binding [GO:0005080]; SH2 domain binding [GO:0042169]; transcription coregulator activity [GO:0003…
TRINITY_DN16096_c0_g1_i2	0	0.794019252	0.495703189	0	0	0	0.169342172	0.590170238	128.051.650.895.474	200.775.634.001.849	0.408265743	142.502.674.077.384	0	0	0.788709064	0	100.718.721.780.679	3.23E-39	Q9Y6I9	TX264_HUMAN	Testis-expressed protein 264 (Putative secreted protein Zsig11)		GO:0002576; GO:0005576; GO:0031093	platelet degranulation [GO:0002576]	extracellular region [GO:0005576]; platelet alpha granule lumen [GO:0031093]
TRINITY_DN16096_c0_g1_i4	0	0	0	0	0	0	0	0.935827482	675.934.260.748.369	0.639497551	0	0.704136489	0	0	1,01E+08	0	120.434.960.678.002	1.15E-37	Q9Y6I9	TX264_HUMAN	Testis-expressed protein 264 (Putative secreted protein Zsig11)		GO:0002576; GO:0005576; GO:0031093	platelet degranulation [GO:0002576]	extracellular region [GO:0005576]; platelet alpha granule lumen [GO:0031093]
TRINITY_DN16620_c1_g3_i2	0	0	0	0	0	0	0	211.533.283.971.771	207.813.308.228.884	28.452.184.042.111	0	308.424.322.373.539	0	0	0	132.348.564.149.706	105.493.523.613.871	3.37E-102	B5X4E0	CALUB_SALSA	Calumenin-B		GO:0005509; GO:0005576; GO:0005789; GO:0005794; GO:0033018; GO:0042470		endoplasmic reticulum membrane [GO:0005789]; extracellular region [GO:0005576]; Golgi apparatus [GO:0005794]; melanosome [GO:0042470]; sarcoplasmic reticulum lumen [GO:0033018]	calcium ion binding [GO:0005509]
TRINITY_DN17514_c0_g1_i1	0.748902574	0.223852629	0.053254159	0	0	1,74E+06	0.491225726	0.280961865	361.240.332.380.238	0.14220832	0	0.47240367	0.737282419	0.126181671	0.04587216	0.28589768	0.340718007	9.19E-103	Q9S777	4CL3_ARATH	4-coumarate--CoA ligase 3 (4CL 3) (EC 6.2.1.12) (4-coumarate--CoA ligase isoform 3) (At4CL3) (4-coumaroyl-CoA synthase 3)	6.2.1.12	GO:0005524; GO:0009698; GO:0010584; GO:0016207	phenylpropanoid metabolic process [GO:0009698]; pollen exine formation [GO:0010584]		4-coumarate-CoA ligase activity [GO:0016207]; ATP binding [GO:0005524]
TRINITY_DN15956_c0_g1_i7	0	0	0	0	0	0	0.739933706	0	757.480.331.439.629	0.761709528	0.139170239	0.121113637	0.716971607	0.182785059	0	0.146558556	0.415952459	8.34E-13	E1B932	KLH12_BOVIN	Kelch-like protein 12		GO:0000139; GO:0005815; GO:0006513; GO:0006888; GO:0014029; GO:0014032; GO:0016055; GO:0030127; GO:0030134; GO:0031463; GO:0042802; GO:0048208	COPII vesicle coating [GO:0048208]; endoplasmic reticulum to Golgi vesicle-mediated transport [GO:0006888]; neural crest cell development [GO:0014032]; neural crest formation [GO:0014029]; protein monoubiquitination [GO:0006513]; Wnt signaling pathway [GO:0016055]	COPII-coated ER to Golgi transport vesicle [GO:0030134]; COPII vesicle coat [GO:0030127]; Cul3-RING ubiquitin ligase complex [GO:0031463]; Golgi membrane [GO:0000139]; microtubule organizing center [GO:0005815]	identical protein binding [GO:0042802]
TRINITY_DN17796_c0_g1_i1	0	105.801.529.299.995	0	131.225.712.730.175	0.473847961	0	553.296.068.009.892	513.930.541.681.506	167.199.790.822.957	35.335.351.869.771	0.723209477	265.508.056.289.315	368.356.653.729.529	168.963.786.706.354	129.680.660.104.821	161.379.732.047.289	17.781.470.947.924	2.14E-17	P27012	SCRY4_ENTDO	S-crystallin 4 (OL4)		GO:0005212			structural constituent of eye lens [GO:0005212]
TRINITY_DN17607_c0_g1_i1	0	0	0	0	0	0	197.911.241.890.415	0.4961728	452.192.871.239.667	0.635745842	0	0	0.22988603	0	15.532.456.733.488	0.305011313	0.904389981	3.88E-64	Q12904	AIMP1_HUMAN	Aminoacyl tRNA synthase complex-interacting multifunctional protein 1 (Multisynthase complex auxiliary component p43) [Cleaved into: Endothelial monocyte-activating polypeptide 2 (EMAP-2) (Endothelial monocyte-activating polypeptide II) (EMAP-II) (Small inducible cytokine subfamily E member 1)]		GO:0000049; GO:0001525; GO:0001937; GO:0005125; GO:0005615; GO:0005634; GO:0005783; GO:0005794; GO:0005829; GO:0006418; GO:0006915; GO:0006935; GO:0006954; GO:0007155; GO:0007165; GO:0007267; GO:0009611; GO:0009986; GO:0016020; GO:0017101; GO:0017102; GO:0042803; GO:0050900; GO:0051020; GO:0051607; GO:0070094	angiogenesis [GO:0001525]; apoptotic process [GO:0006915]; cell adhesion [GO:0007155]; cell-cell signaling [GO:0007267]; chemotaxis [GO:0006935]; defense response to virus [GO:0051607]; inflammatory response [GO:0006954]; leukocyte migration [GO:0050900]; negative regulation of endothelial cell proliferation [GO:0001937]; positive regulation of glucagon secretion [GO:0070094]; response to woundin…	aminoacyl-tRNA synthetase multienzyme complex [GO:0017101]; cell surface [GO:0009986]; cytosol [GO:0005829]; endoplasmic reticulum [GO:0005783]; extracellular space [GO:0005615]; Golgi apparatus [GO:0005794]; membrane [GO:0016020]; methionyl glutamyl tRNA synthetase complex [GO:0017102]; nucleus [GO:0005634]	cytokine activity [GO:0005125]; GTPase binding [GO:0051020]; protein homodimerization activity [GO:0042803]; tRNA binding [GO:0000049]
TRINITY_DN17384_c0_g1_i1	0.102423588	0.391133343	0	0	0	0	111.877.602.915.694	0.069634399	373.607.682.321.763	0.85029798	0	0.070189359	0	0.094821071	0.505689659	0	0.102952342	1.75E-33	P80960	HCY2A_RAPVE	Hemocyanin type 2 unit a (Hemocyanin RHSS2 subunit) (Hemocyanin Rta) (Hemocyanin heavy structural subunit) (RtH2-a)		GO:0005344; GO:0005615; GO:0016491; GO:0046872		extracellular space [GO:0005615]	metal ion binding [GO:0046872]; oxidoreductase activity [GO:0016491]; oxygen carrier activity [GO:0005344]
TRINITY_DN17763_c0_g1_i1	415.191.442.478.179	285.763.393.046.794	277.405.600.173.407	0	142.140.402.437.037	0	225.756.237.449.377	459.371.005.506.953	193.609.335.560.798	30.807.837.702.719	0.09086281	139.503.331.303.902	28.908.743.955.308	205.582.698.109.465	103.818.473.179.266	0.403803369	0.665612572	3.21E-40	Q0IIL1	MICU1_BOVIN	Calcium uptake protein 1, mitochondrial (Calcium-binding atopy-related autoantigen 1 homolog)		GO:0005509; GO:0005743; GO:0005758; GO:0006851; GO:0032592; GO:0034704; GO:0036444; GO:0042802; GO:0046982; GO:0051260; GO:0051560; GO:0051561; GO:0070509; GO:1990246	calcium import into the mitochondrion [GO:0036444]; calcium ion import [GO:0070509]; mitochondrial calcium ion homeostasis [GO:0051560]; mitochondrial calcium ion transmembrane transport [GO:0006851]; positive regulation of mitochondrial calcium ion concentration [GO:0051561]; protein homooligomerization [GO:0051260]	calcium channel complex [GO:0034704]; integral component of mitochondrial membrane [GO:0032592]; mitochondrial inner membrane [GO:0005743]; mitochondrial intermembrane space [GO:0005758]; uniplex complex [GO:1990246]	calcium ion binding [GO:0005509]; identical protein binding [GO:0042802]; protein heterodimerization activity [GO:0046982]
TRINITY_DN17763_c0_g1_i2	130.039.739.272.888	547.004.913.077.907	0.38750131	149.878.826.182.099	1.233.081.988.677	0	145.079.988.297.125	371.340.161.699.691	717.992.757.661.647	489.732.193.842.277	250.371.604.426.109	101.290.327.607.753	665.158.028.343.585	387.328.781.340.917	0	0.592408001	140.181.237.802.469	1.60E-08	B1H2N3	MICU1_XENTR	Calcium uptake protein 1, mitochondrial (Calcium-binding atopy-related autoantigen 1 homolog)		GO:0005509; GO:0005743; GO:0005758; GO:0006851; GO:0032592; GO:0051560; GO:0051561; GO:0070509; GO:1990246	calcium ion import [GO:0070509]; mitochondrial calcium ion homeostasis [GO:0051560]; mitochondrial calcium ion transmembrane transport [GO:0006851]; positive regulation of mitochondrial calcium ion concentration [GO:0051561]	integral component of mitochondrial membrane [GO:0032592]; mitochondrial inner membrane [GO:0005743]; mitochondrial intermembrane space [GO:0005758]; uniplex complex [GO:1990246]	calcium ion binding [GO:0005509]
TRINITY_DN17146_c0_g3_i1	737.005.050.302.162	307.737.440.530.748	0.43423401	0.49448808	0.625622613	0.100313155	300.620.200.218.562	223.114.438.087.137	189.565.447.512.109	0.698955888	0.329903358	123.937.432.434.282	0.557189947	120.362.330.756.413	0.097143964	0.339147075	0.474154459	2.52E-105	Q6DKB0	5NTC_XENLA	Cytosolic purine 5'-nucleotidase (EC 3.1.3.5) (Cytosolic 5'-nucleotidase II)	3.1.3.5	GO:0000166; GO:0005737; GO:0008253; GO:0009117; GO:0046872	nucleotide metabolic process [GO:0009117]	cytoplasm [GO:0005737]	5'-nucleotidase activity [GO:0008253]; metal ion binding [GO:0046872]; nucleotide binding [GO:0000166]
TRINITY_DN15344_c0_g1_i3	0	233.499.736.548.186	0	0	346.931.483.612.919	0	135.993.468.228.109	310.669.953.381.587	545.075.665.712.164	0	0	0.643005389	0	0	0	0	0	1.50E-23	O13082	COX6A_CYPCA	Cytochrome c oxidase subunit 6A, mitochondrial (Cytochrome c oxidase polypeptide VIa)		GO:0004129; GO:0005751		mitochondrial respiratory chain complex IV [GO:0005751]	cytochrome-c oxidase activity [GO:0004129]
TRINITY_DN15091_c0_g1_i4	6,60E+09	0	0	0	2,37E+09	0.000119185	120.064.625.993.381	209.411.764.924.412	137.758.977.571.442	0	0	0	7,24E+08	0	0	0	0	1.38E-44	B8V7S0	CPP1_ACRMI	CUB and peptidase domain-containing protein 1 (Fragment)		GO:0004252; GO:0005576		extracellular region [GO:0005576]	serine-type endopeptidase activity [GO:0004252]
TRINITY_DN17182_c0_g1_i12	0.670965297	10.723.794.949.765	129.524.949.835.354	0.284104748	0.662292557	0	0.261078326	0.471315331	537.145.483.934.425	0.099174169	0	0.287207358	0	0	0	0.359823859	0	2.78E-67	Q9UH92	MLX_HUMAN	Max-like protein X (Class D basic helix-loop-helix protein 13) (bHLHd13) (Max-like bHLHZip protein) (Protein BigMax) (Transcription factor-like protein 4)		GO:0000122; GO:0000977; GO:0000981; GO:0001227; GO:0003677; GO:0003700; GO:0005634; GO:0005654; GO:0005737; GO:0005829; GO:0006355; GO:0006357; GO:0008134; GO:0031965; GO:0042803; GO:0045892; GO:0045944; GO:0046982	negative regulation of transcription, DNA-templated [GO:0045892]; negative regulation of transcription by RNA polymerase II [GO:0000122]; positive regulation of transcription by RNA polymerase II [GO:0045944]; regulation of transcription, DNA-templated [GO:0006355]; regulation of transcription by RNA polymerase II [GO:0006357]	cytoplasm [GO:0005737]; cytosol [GO:0005829]; nuclear membrane [GO:0031965]; nucleoplasm [GO:0005654]; nucleus [GO:0005634]	DNA binding [GO:0003677]; DNA-binding transcription factor activity [GO:0003700]; DNA-binding transcription factor activity, RNA polymerase II-specific [GO:0000981]; DNA-binding transcription repressor activity, RNA polymerase II-specific [GO:0001227]; protein heterodimerization activity [GO:0046982]; protein homodimerization activity [GO:0042803]; RNA polymerase II regulatory region sequence-spe…
TRINITY_DN17151_c0_g1_i14	0	0.234561037	125.082.098.445.568	0	0	0	0.445187167	0.402710746	670.039.636.882.904	0	0.161513935	0	0	0.181761315	0	0.405565239	0	9.51E-36	Q960T2	SAP47_DROME	Synapse-associated protein of 47 kDa		GO:0007268; GO:0008306; GO:0045202; GO:0048172	associative learning [GO:0008306]; chemical synaptic transmission [GO:0007268]; regulation of short-term neuronal synaptic plasticity [GO:0048172]	synapse [GO:0045202]
TRINITY_DN15123_c0_g1_i3	0.007849827	121.548.434.311.833	0.668105707	0	0	0.175075673	0.844893323	0.811459194	151.764.511.653.632	0.446552002	0	0	9,00E+07	0.240175009	0.868509414	0	0	7.55E-09	P15428	PGDH_HUMAN	15-hydroxyprostaglandin dehydrogenase [NAD(+)] (15-PGDH) (EC 1.1.1.141) (Prostaglandin dehydrogenase 1) (Short chain dehydrogenase/reductase family 36C member 1)	1.1.1.141	GO:0001822; GO:0003824; GO:0004957; GO:0005654; GO:0005737; GO:0005829; GO:0006693; GO:0007179; GO:0007565; GO:0007567; GO:0016323; GO:0016404; GO:0019372; GO:0030728; GO:0032355; GO:0032496; GO:0042759; GO:0042803; GO:0043065; GO:0045471; GO:0045786; GO:0051287; GO:0070062; GO:0070403; GO:0070493; GO:0097070; GO:1904707; GO:2001301	ductus arteriosus closure [GO:0097070]; female pregnancy [GO:0007565]; kidney development [GO:0001822]; lipoxin biosynthetic process [GO:2001301]; lipoxygenase pathway [GO:0019372]; long-chain fatty acid biosynthetic process [GO:0042759]; negative regulation of cell cycle [GO:0045786]; ovulation [GO:0030728]; parturition [GO:0007567]; positive regulation of apoptotic process [GO:0043065]; positiv…	basolateral plasma membrane [GO:0016323]; cytoplasm [GO:0005737]; cytosol [GO:0005829]; extracellular exosome [GO:0070062]; nucleoplasm [GO:0005654]	15-hydroxyprostaglandin dehydrogenase (NAD+) activity [GO:0016404]; catalytic activity [GO:0003824]; NAD+ binding [GO:0070403]; NAD binding [GO:0051287]; prostaglandin E receptor activity [GO:0004957]; protein homodimerization activity [GO:0042803]
TRINITY_DN17418_c0_g1_i3	426.259.122.658.239	548.144.268.162.618	0	0	0	0	0	0	406.837.446.002.611	0	0	0	0	0	717.801.304.265.875	137.093.508.083.716	0	2.67E-112	Q5R5C9	SCPDL_PONAB	Saccharopine dehydrogenase-like oxidoreductase (EC 1.-.-.-)	1.-.-.-	GO:0016491			oxidoreductase activity [GO:0016491]
TRINITY_DN15344_c0_g1_i2	261.572.195.311.675	739.898.644.151.866	0	0.790462195	0	694.872.727.234.978	0	0.142406394	155.114.001.679.444	0.339915269	0.292981035	0.717706605	0	0	0.517082377	0.427813832	0.210543526	2.69E-23	O13082	COX6A_CYPCA	Cytochrome c oxidase subunit 6A, mitochondrial (Cytochrome c oxidase polypeptide VIa)		GO:0004129; GO:0005751		mitochondrial respiratory chain complex IV [GO:0005751]	cytochrome-c oxidase activity [GO:0004129]
TRINITY_DN17380_c0_g2_i1	300.172.810.169.713	204.048.687.009.982	0.501333444	0.411406267	0.022404842	126.847.803.501.968	0.183619313	0.314322638	503.207.763.742.048	0	0	0	0	0	0	0.580064096	0	1.46E-46	O02485	YDJ1_CAEEL	Uncharacterized protein ZK1073.1
TRINITY_DN16096_c0_g1_i5	901.160.570.039.492	165.129.194.620.411	0	0.41914296	214.643.928.893.259	0.531427786	167.746.891.520.723	0.37779844	284.156.176.295.358	0	0	0	160.729.922.438.953	0	0	0	0.356640462	2.75E-37	Q9Y6I9	TX264_HUMAN	Testis-expressed protein 264 (Putative secreted protein Zsig11)		GO:0002576; GO:0005576; GO:0031093	platelet degranulation [GO:0002576]	extracellular region [GO:0005576]; platelet alpha granule lumen [GO:0031093]
TRINITY_DN15837_c0_g2_i9	371.270.708.227.236	104.827.011.582.462	0.612884725	0	560.330.857.516.141	0	0.286829058	0	270.324.746.841.418	0	0	0	0	0	0	0.75085693	0.369525372	2.48E-22	Q24756	MLC1_DROVI	Myosin light chain alkali		GO:0005509; GO:0005859; GO:0007498	mesoderm development [GO:0007498]	muscle myosin complex [GO:0005859]	calcium ion binding [GO:0005509]
TRINITY_DN17767_c0_g1_i10	368.955.989.552.967	255.765.116.594.017	0	0	101.780.678.479.664	0	0.177413218	0	191.081.873.471.568	0	0	0	0	0	0.281986395	0.230640781	0	4.28E-31	Q24756	MLC1_DROVI	Myosin light chain alkali		GO:0005509; GO:0005859; GO:0007498	mesoderm development [GO:0007498]	muscle myosin complex [GO:0005859]	calcium ion binding [GO:0005509]
TRINITY_DN17767_c0_g1_i5	337.862.245.185.579	404.758.222.081.315	0	0	192.088.148.989.885	0	0	0.738509539	451.335.365.000.423	0	0	0	0	0.335209163	0	0	0	1.56E-16	Q24654	MLC1_DROSI	Myosin light chain alkali		GO:0005509; GO:0005859; GO:0007498	mesoderm development [GO:0007498]	muscle myosin complex [GO:0005859]	calcium ion binding [GO:0005509]
TRINITY_DN15837_c0_g2_i13	83.171.304.102.785	133.659.758.100.523	0	0	0.923322262	0.888280261	0	0	145.984.221.551.712	0	0	0	0.37313844	0	0	0.35547816	0	8.35E-13	Q24756	MLC1_DROVI	Myosin light chain alkali		GO:0005509; GO:0005859; GO:0007498	mesoderm development [GO:0007498]	muscle myosin complex [GO:0005859]	calcium ion binding [GO:0005509]
TRINITY_DN17174_c0_g2_i1	418.542.674.830.409	235.047.528.401.381	0	0	0.653055951	0	128.060.354.134.706	0	764.110.661.363.457	0	0	0	0.879722747	0	0	0	0	8.30E-15	Q8NB12	SMYD1_HUMAN	Histone-lysine N-methyltransferase SMYD1 (EC 2.1.1.43) (SET and MYND domain-containing protein 1)	2.1.1.43	GO:0003677; GO:0003714; GO:0005634; GO:0005737; GO:0006338; GO:0007507; GO:0010831; GO:0018024; GO:0035914; GO:0045663; GO:0045892; GO:0046872	chromatin remodeling [GO:0006338]; heart development [GO:0007507]; negative regulation of transcription, DNA-templated [GO:0045892]; positive regulation of myoblast differentiation [GO:0045663]; positive regulation of myotube differentiation [GO:0010831]; skeletal muscle cell differentiation [GO:0035914]	cytoplasm [GO:0005737]; nucleus [GO:0005634]	DNA binding [GO:0003677]; histone-lysine N-methyltransferase activity [GO:0018024]; metal ion binding [GO:0046872]; transcription corepressor activity [GO:0003714]
TRINITY_DN3797_c0_g1_i1	165.406.011.647.047	138.173.324.682.438	0.17234635	0.520170244	0.822644368	10.552.310.701.637	0	182.737.845.797.108	527.019.904.989.539	0	0.144598961	0	0	0	0.25520278	147.801.392.875.862	124.694.931.761.163	7.79E-08	Q3T0X8	NHRF3_BOVIN	Na(+)/H(+) exchange regulatory cofactor NHE-RF3 (NHERF-3) (Na(+)/H(+) exchanger regulatory factor 3) (PDZ domain-containing protein 1) (Sodium-hydrogen exchanger regulatory factor 3)		GO:0005886; GO:0015879; GO:0030165; GO:0031526; GO:0032414; GO:0044070; GO:0090314; GO:1904064	carnitine transport [GO:0015879]; positive regulation of cation transmembrane transport [GO:1904064]; positive regulation of ion transmembrane transporter activity [GO:0032414]; positive regulation of protein targeting to membrane [GO:0090314]; regulation of anion transport [GO:0044070]	brush border membrane [GO:0031526]; plasma membrane [GO:0005886]	PDZ domain binding [GO:0030165]
TRINITY_DN17761_c0_g1_i6	0	133.220.340.809.028	0	0.305924751	0.162066396	0	0	0.668234387	247.227.742.167.518	0	0	0	0	0	0	3,43E+05	1,04E+05	5.49E-55	P43295	RD19B_ARATH	Probable cysteine protease RD19B (EC 3.4.22.-) (RD19-like protein 1) (Thiol protease A1494)	3.4.22.-	GO:0000323; GO:0004197; GO:0005615; GO:0005764; GO:0051603	proteolysis involved in cellular protein catabolic process [GO:0051603]	extracellular space [GO:0005615]; lysosome [GO:0005764]; lytic vacuole [GO:0000323]	cysteine-type endopeptidase activity [GO:0004197]
TRINITY_DN17761_c0_g1_i3	0.281685871	0.780690231	0	0	0.149407874	0	0	0.437111922	288.827.086.492.926	0	0	0	0	0	0	0	0	3.86E-55	Q86GF7	CRUST_PANBO	Crustapain (EC 3.4.22.-) (NsCys)	3.4.22.-	GO:0005576; GO:0007586; GO:0008234; GO:0030163; GO:0030574	collagen catabolic process [GO:0030574]; digestion [GO:0007586]; protein catabolic process [GO:0030163]	extracellular region [GO:0005576]	cysteine-type peptidase activity [GO:0008234]
TRINITY_DN20082_c0_g1_i1	0.393027239	137.581.153.290.942	0	0	0.173752462	0	0.102215446	0.801618536	604.544.698.223.502	0	0	0	0	0	0	0	0	7.97E-28	Q0IIY2	WSCD1_XENTR	WSC domain-containing protein 1		GO:0008146; GO:0016021		integral component of membrane [GO:0016021]	sulfotransferase activity [GO:0008146]
TRINITY_DN16613_c0_g1_i1	271.476.433.456.935	299.243.778.905.485	0.579952465	153.047.274.342.592	361.430.183.813.419	0.510052743	0.935676935	134.569.417.092.697	438.999.589.481.238	110.621.448.681.365	0.978499766	0.732341241	0.549061478	0.434427579	0.909826366	0.816467829	0.602723004	1.76E-69	Q5I598	MTHR_BOVIN	Methylenetetrahydrofolate reductase (EC 1.5.1.20)	1.5.1.20	GO:0004489; GO:0005829; GO:0006730; GO:0009086; GO:0035999; GO:0071949	methionine biosynthetic process [GO:0009086]; one-carbon metabolic process [GO:0006730]; tetrahydrofolate interconversion [GO:0035999]	cytosol [GO:0005829]	FAD binding [GO:0071949]; methylenetetrahydrofolate reductase (NAD(P)H) activity [GO:0004489]
TRINITY_DN17761_c0_g1_i7	0.795308983	13.067.096.523.299	0	0	0	0	0	287.822.246.303.669	37.070.365.690.429	0.277369529	0	0	0	0	0	0	0	7.89E-62	P43295	RD19B_ARATH	Probable cysteine protease RD19B (EC 3.4.22.-) (RD19-like protein 1) (Thiol protease A1494)	3.4.22.-	GO:0000323; GO:0004197; GO:0005615; GO:0005764; GO:0051603	proteolysis involved in cellular protein catabolic process [GO:0051603]	extracellular space [GO:0005615]; lysosome [GO:0005764]; lytic vacuole [GO:0000323]	cysteine-type endopeptidase activity [GO:0004197]
TRINITY_DN17175_c0_g1_i8	0.649103214	0.708421764	0	0	0	0	0.100158811	0.735540524	196.353.254.801.883	0	0	0	0	0	0.643053089	0	0	1.33E-154	Q26473	SEM1A_SCHAM	Semaphorin-1A (Fasciclin IV) (Fasciclin-4) (Semaphorin-I) (Sema I)		GO:0007399; GO:0016021; GO:0030154	cell differentiation [GO:0030154]; nervous system development [GO:0007399]	integral component of membrane [GO:0016021]
TRINITY_DN15820_c0_g1_i1	112.979.299.265.036	106.560.411.967.626	0	183.275.041.311.082	0	0	0	120.222.148.682.684	190.608.763.420.157	0	0	0	108.623.220.836.667	0.497883163	0	0	0	4.56E-09	Q8N6F8	MET27_HUMAN	Methyltransferase-like protein 27 (Williams-Beuren syndrome chromosomal region 27 protein)
TRINITY_DN15965_c0_g1_i3	256.072.970.917.428	159.741.343.989.738	0	0.280020614	0	0.847795407	0.308469111	313.398.270.883.803	342.637.248.523.451	0	0	0	0	0	0	0	0	3.30E-23	O54750	CP2J6_MOUSE	Cytochrome P450 2J6 (EC 1.14.14.1) (Arachidonic acid epoxygenase) (CYPIIJ6)	1.14.14.1	GO:0001523; GO:0003958; GO:0005506; GO:0005737; GO:0005783; GO:0005789; GO:0006082; GO:0006805; GO:0007565; GO:0008392; GO:0008395; GO:0008404; GO:0008405; GO:0014070; GO:0016712; GO:0019369; GO:0019373; GO:0020037; GO:0031090; GO:0032966; GO:0035359; GO:0042738; GO:0043231; GO:0043651; GO:0055114; GO:0070330; GO:0071614; GO:1904469	arachidonic acid metabolic process [GO:0019369]; epoxygenase P450 pathway [GO:0019373]; exogenous drug catabolic process [GO:0042738]; female pregnancy [GO:0007565]; linoleic acid metabolic process [GO:0043651]; negative regulation of collagen biosynthetic process [GO:0032966]; negative regulation of peroxisome proliferator activated receptor signaling pathway [GO:0035359]; organic acid metabolic…	cytoplasm [GO:0005737]; endoplasmic reticulum [GO:0005783]; endoplasmic reticulum membrane [GO:0005789]; intracellular membrane-bounded organelle [GO:0043231]; organelle membrane [GO:0031090]	arachidonic acid 11,12-epoxygenase activity [GO:0008405]; arachidonic acid 14,15-epoxygenase activity [GO:0008404]; arachidonic acid epoxygenase activity [GO:0008392]; aromatase activity [GO:0070330]; heme binding [GO:0020037]; iron ion binding [GO:0005506]; linoleic acid epoxygenase activity [GO:0071614]; NADPH-hemoprotein reductase activity [GO:0003958]; oxidoreductase activity, acting on paire…
TRINITY_DN16393_c1_g2_i7	0.000730347	0.79789621	137.774.050.617.079	0	0	0	10.028.028.474.254	0.99622708	277.344.269.325.379	0	0.003057829	0	104.747.267.619.775	0.494059174	0	447.327.558.876.664	0.407516976	1.57E-97	Q5E9G6	FBX8_BOVIN	F-box only protein 8		GO:0000151; GO:0005086; GO:0006511; GO:0032012	regulation of ARF protein signal transduction [GO:0032012]; ubiquitin-dependent protein catabolic process [GO:0006511]	ubiquitin ligase complex [GO:0000151]	ARF guanyl-nucleotide exchange factor activity [GO:0005086]
TRINITY_DN17903_c1_g1_i13	102.741.439.268.222	247.127.764.653.679	282.091.722.211.278	0	0.646774047	145.250.029.441.928	314.801.772.418.155	203.357.718.757.061	101.323.557.448.633	0.789848318	0.873935709	0.499847047	0.896793072	0.739813411	180.284.320.156.067	490.148.796.412.984	0.876179787	2.17E-07	Q9H511	KLH31_HUMAN	Kelch-like protein 31 (BTB and kelch domain-containing protein 6) (Kelch repeat and BTB domain-containing protein 1) (Kelch-like protein KLHL)
TRINITY_DN9159_c0_g1_i3	0.634781867	0	0.484708992	0	124.830.402.915.061	13.063.625.648.817	175.106.953.673.348	0.52600427	157.587.791.828.865	0	0	0	0	0	0.84282513	185.349.408.047.648	0.136892964	2.40E-74	Q3SWX2	ACOT9_BOVIN	Acyl-coenzyme A thioesterase 9, mitochondrial (Acyl-CoA thioesterase 9) (EC 3.1.2.-) (Acyl-CoA thioester hydrolase 9)	3.1.2.-	GO:0005739; GO:0006637; GO:0047617; GO:0052689	acyl-CoA metabolic process [GO:0006637]	mitochondrion [GO:0005739]	acyl-CoA hydrolase activity [GO:0047617]; carboxylic ester hydrolase activity [GO:0052689]
TRINITY_DN17278_c1_g2_i3	208.046.003.144.359	528.811.312.630.438	299.172.910.680.217	157.583.405.329.653	440.334.582.294.985	407.409.712.660.494	402.033.660.208.398	320.341.911.627.679	474.211.350.272.573	137.763.395.384.455	152.087.581.222.404	0.466624126	129.656.450.969.808	170.245.515.467.125	385.701.951.958.752	397.741.780.814.671	30.834.073.288.139	1.05E-49	Q6INX3	MLECA_XENLA	Malectin-A		GO:0005783; GO:0005789; GO:0005975; GO:0006487; GO:0016020; GO:0016021; GO:0030246	carbohydrate metabolic process [GO:0005975]; protein N-linked glycosylation [GO:0006487]	endoplasmic reticulum [GO:0005783]; endoplasmic reticulum membrane [GO:0005789]; integral component of membrane [GO:0016021]; membrane [GO:0016020]	carbohydrate binding [GO:0030246]
TRINITY_DN17859_c0_g1_i2	232.189.202.111.757	191.379.572.881.079	190.769.647.562.861	0.745308526	112.570.788.511.232	274.041.179.752.231	331.267.813.676.414	229.058.689.901.485	264.144.660.431.598	0.440927959	0.455528322	0	171.089.759.900.512	103.052.307.865.227	221.896.912.716.733	34.091.382.872.906	219.539.102.275.491	1.66E-10	Q9VZW5	FMAR_DROME	FMRFamide receptor (DFR) (DrmFMRFa-R)		GO:0001653; GO:0002209; GO:0004930; GO:0005887; GO:0007186; GO:0007204; GO:0007218; GO:0008188; GO:0008344; GO:0008345; GO:0016021	adult locomotory behavior [GO:0008344]; behavioral defense response [GO:0002209]; G protein-coupled receptor signaling pathway [GO:0007186]; larval locomotory behavior [GO:0008345]; neuropeptide signaling pathway [GO:0007218]; positive regulation of cytosolic calcium ion concentration [GO:0007204]	integral component of membrane [GO:0016021]; integral component of plasma membrane [GO:0005887]	G protein-coupled receptor activity [GO:0004930]; neuropeptide receptor activity [GO:0008188]; peptide receptor activity [GO:0001653]
TRINITY_DN20752_c0_g1_i1	33.839.592.241.111	362.055.666.555.109	0.729506514	0	0.386898195	409.436.063.509.367	159.323.671.358.685	892.490.273.034.303	102.563.974.250.372	0	0	0	531.608.976.487.811	0	360.073.558.120.957	399.200.534.754.764	0.879679832	6.32E-16	Q91610	DHHA_XENLA	Desert hedgehog protein A (Cephalic hedgehog protein) (Desert hedgehog protein 1) (DHH-1) (X-CHH) [Cleaved into: Desert hedgehog protein A N-product; Desert hedgehog protein A C-product]		GO:0005615; GO:0005886; GO:0007267; GO:0007275; GO:0008233; GO:0016539; GO:0046872	cell-cell signaling [GO:0007267]; intein-mediated protein splicing [GO:0016539]; multicellular organism development [GO:0007275]	extracellular space [GO:0005615]; plasma membrane [GO:0005886]	metal ion binding [GO:0046872]; peptidase activity [GO:0008233]
TRINITY_DN15676_c2_g1_i7	322.163.038.459.924	195.212.454.604.519	418.519.982.818.208	215.077.205.304.222	189.743.862.983.684	265.973.097.595.503	575.546.289.908.938	3.870.770.564.035	251.335.961.706.406	0.776366814	0.833794157	169.363.711.144.711	159.243.212.799.781	0.489353271	274.048.078.457.695	263.179.781.659.406	288.776.515.172.181	3.43E-34	Q3TYD6	LMTK2_MOUSE	Serine/threonine-protein kinase LMTK2 (EC 2.7.11.1) (Brain-enriched kinase) (Lemur tyrosine kinase 2)	2.7.11.1	GO:0001881; GO:0004674; GO:0004714; GO:0004864; GO:0005524; GO:0005737; GO:0005769; GO:0005794; GO:0005829; GO:0005887; GO:0006468; GO:0007169; GO:0007399; GO:0007411; GO:0016021; GO:0018105; GO:0018107; GO:0030426; GO:0032456; GO:0033572; GO:0043025; GO:0043235; GO:0045022; GO:0046777; GO:0048011; GO:0048471; GO:0055037; GO:0070853	axon guidance [GO:0007411]; early endosome to late endosome transport [GO:0045022]; endocytic recycling [GO:0032456]; nervous system development [GO:0007399]; neurotrophin TRK receptor signaling pathway [GO:0048011]; peptidyl-serine phosphorylation [GO:0018105]; peptidyl-threonine phosphorylation [GO:0018107]; protein autophosphorylation [GO:0046777]; protein phosphorylation [GO:0006468]; recepto…	cytoplasm [GO:0005737]; cytosol [GO:0005829]; early endosome [GO:0005769]; Golgi apparatus [GO:0005794]; growth cone [GO:0030426]; integral component of membrane [GO:0016021]; integral component of plasma membrane [GO:0005887]; neuronal cell body [GO:0043025]; perinuclear region of cytoplasm [GO:0048471]; receptor complex [GO:0043235]; recycling endosome [GO:0055037]	ATP binding [GO:0005524]; myosin VI binding [GO:0070853]; protein phosphatase inhibitor activity [GO:0004864]; protein serine/threonine kinase activity [GO:0004674]; transmembrane receptor protein tyrosine kinase activity [GO:0004714]
TRINITY_DN15826_c0_g1_i1	267.648.383.402.702	187.580.056.400.813	279.970.828.015.972	4,45E+07	134.958.489.124.808	2.105.922.229.152	106.836.428.548.204	0.372414822	0.865178172	0	0	0	0.167388371	0	198.734.263.958.638	0.990484821	218.437.707.908.663	3.00E-27	P27641	XRCC5_MOUSE	X-ray repair cross-complementing protein 5 (EC 3.6.4.-) (ATP-dependent DNA helicase 2 subunit 2) (ATP-dependent DNA helicase II 80 kDa subunit) (CTC box-binding factor 85 kDa subunit) (CTC85) (CTCBF) (DNA repair protein XRCC5) (Ku autoantigen protein p86 homolog) (Ku80) (Nuclear factor IV)	3.6.4.-	GO:0000723; GO:0000784; GO:0002218; GO:0003684; GO:0003691; GO:0003723; GO:0004003; GO:0005524; GO:0005634; GO:0005654; GO:0005730; GO:0005737; GO:0005886; GO:0006302; GO:0006303; GO:0006310; GO:0006974; GO:0007420; GO:0008022; GO:0008283; GO:0031625; GO:0032212; GO:0032991; GO:0032993; GO:0042162; GO:0042493; GO:0043564; GO:0044212; GO:0044877; GO:0045027; GO:0045087; GO:0045860; GO:0045892; GO:…	activation of innate immune response [GO:0002218]; brain development [GO:0007420]; cell population proliferation [GO:0008283]; cellular hyperosmotic salinity response [GO:0071475]; cellular response to DNA damage stimulus [GO:0006974]; cellular response to fatty acid [GO:0071398]; cellular response to gamma radiation [GO:0071480]; cellular response to leukemia inhibitory factor [GO:1990830]; cell…	cytoplasm [GO:0005737]; Ku70:Ku80 complex [GO:0043564]; nonhomologous end joining complex [GO:0070419]; nuclear chromosome, telomeric region [GO:0000784]; nucleolus [GO:0005730]; nucleoplasm [GO:0005654]; nucleus [GO:0005634]; plasma membrane [GO:0005886]; protein-containing complex [GO:0032991]; protein-DNA complex [GO:0032993]; ribonucleoprotein complex [GO:1990904]; site of DNA damage [GO:0090…	5'-deoxyribose-5-phosphate lyase activity [GO:0051575]; ATP binding [GO:0005524]; ATP-dependent DNA helicase activity [GO:0004003]; damaged DNA binding [GO:0003684]; DNA end binding [GO:0045027]; double-stranded telomeric DNA binding [GO:0003691]; protein-containing complex binding [GO:0044877]; protein C-terminus binding [GO:0008022]; RNA binding [GO:0003723]; telomeric DNA binding [GO:0042162];…
TRINITY_DN11356_c0_g1_i1	695.884.603.520.824	479.678.016.677.325	111.897.201.570.147	166.820.459.582.989	870.273.621.769.156	607.599.276.546.857	434.570.173.767.674	928.880.008.482.765	691.277.721.893.562	313.732.497.599.379	243.061.332.481.901	27.384.290.676.052	298.552.610.978.067	0.978064797	886.342.174.265.531	542.788.204.360.052	864.812.175.776.514	6.08E-14	Q5REC3	LYRM7_PONAB	Complex III assembly factor LYRM7 (LYR motif-containing protein 7)		GO:0005759		mitochondrial matrix [GO:0005759]
TRINITY_DN15234_c1_g2_i2	253.020.290.571.345	528.217.659.022.884	395.984.670.362.727	0	310.897.836.407.944	0	136.579.241.080.911	281.159.083.256.155	939.567.125.770.663	0.994869187	0.400316027	0.50264255	0.651448196	0	15.098.772.809.776	578.282.445.598.211	842.124.015.103.922	2.04E-10	Q6PBH5	NDUA4_DANRE	Cytochrome c oxidase subunit NDUFA4		GO:0005751; GO:0022900; GO:1902600	electron transport chain [GO:0022900]; proton transmembrane transport [GO:1902600]	mitochondrial respiratory chain complex IV [GO:0005751]
TRINITY_DN15206_c0_g1_i3	196.040.056.505.439	814.189.646.059.356	563.314.164.051.901	288.341.413.527.209	982.920.405.762.683	448.281.737.092.636	158.726.268.065.914	145.756.452.509.899	167.727.567.940.454	346.311.333.153.285	291.087.443.061.169	546.982.995.454.865	320.917.715.704.463	414.937.755.674.013	545.738.782.648.316	115.083.566.027.142	623.276.088.150.896	8.43E-25	Q7ZW78	RN181_DANRE	E3 ubiquitin-protein ligase RNF181 (EC 2.3.2.27) (RING finger protein 181) (RING-type E3 ubiquitin transferase RNF181)	2.3.2.27	GO:0005737; GO:0016567; GO:0046872; GO:0061630	protein ubiquitination [GO:0016567]	cytoplasm [GO:0005737]	metal ion binding [GO:0046872]; ubiquitin protein ligase activity [GO:0061630]
TRINITY_DN17435_c1_g1_i6	490.370.260.467.496	252.232.114.366.726	320.334.416.112.712	374.438.498.754.987	391.413.619.176.608	275.811.020.964.037	108.154.078.550.753	430.220.652.162.875	675.554.710.395.786	113.939.929.370.478	178.811.911.641.619	246.891.071.966.413	386.198.285.860.262	405.525.128.850.553	444.690.844.279.382	251.075.895.317.368	464.691.457.899.331	7.76E-14	Q5EAU3	PP4P2_XENLA	Type II phosphatidylinositol 4,5-bisphosphate 4-phosphatase (Type 2 PtdIns-4,5-P2 4-Ptase) (EC 3.1.3.78) (PtdIns-4,5-P2 4-Ptase II) (Transmembrane protein 55A)	3.1.3.78	GO:0005765; GO:0016021; GO:0031902; GO:0034597; GO:0046856	phosphatidylinositol dephosphorylation [GO:0046856]	integral component of membrane [GO:0016021]; late endosome membrane [GO:0031902]; lysosomal membrane [GO:0005765]	phosphatidylinositol-4,5-bisphosphate 4-phosphatase activity [GO:0034597]
TRINITY_DN6006_c0_g1_i2	0.244461387	0.119669931	0	0	0.648440062	0.311915206	790.377.687.389.236	0.908189758	117.785.348.826.616	0	0.219945708	0	237.971.518.488.592	0.153920866	0.724475689	108.906.660.831.325	0	2.19E-27	Q9SFB8	PI5K6_ARATH	Phosphatidylinositol 4-phosphate 5-kinase 6 (AtPIP5K6) (EC 2.7.1.68) (1-phosphatidylinositol 4-phosphate kinase 6) (Diphosphoinositide kinase 6) (PtdIns(4)P-5-kinase 6)	2.7.1.68	GO:0005524; GO:0016308; GO:0016324; GO:0072583; GO:0090406	clathrin-dependent endocytosis [GO:0072583]	apical plasma membrane [GO:0016324]; pollen tube [GO:0090406]	1-phosphatidylinositol-4-phosphate 5-kinase activity [GO:0016308]; ATP binding [GO:0005524]
TRINITY_DN17926_c2_g3_i4	316.004.975.181.406	221.938.824.676.922	280.020.990.328.259	106.985.827.759.356	334.153.498.296.483	190.199.659.178.479	119.806.134.498.727	364.436.905.919.548	836.791.599.171.248	153.320.857.948.567	174.404.174.876.226	117.664.721.522.896	439.788.274.805.408	358.083.905.485.148	297.304.344.628.101	454.114.803.558.301	308.825.625.615.399	1.06E-43	Q5R668	ACSL3_PONAB	Long-chain-fatty-acid--CoA ligase 3 (EC 6.2.1.3) (Long-chain acyl-CoA synthetase 3) (LACS 3)	6.2.1.3	GO:0004467; GO:0005524; GO:0005741; GO:0005778; GO:0005789; GO:0016021; GO:0102391		endoplasmic reticulum membrane [GO:0005789]; integral component of membrane [GO:0016021]; mitochondrial outer membrane [GO:0005741]; peroxisomal membrane [GO:0005778]	ATP binding [GO:0005524]; decanoate-CoA ligase activity [GO:0102391]; long-chain fatty acid-CoA ligase activity [GO:0004467]
TRINITY_DN12344_c0_g1_i1	905.106.890.033.302	213.325.046.319.615	0.70731348	266.848.866.532.722	393.884.384.018.022	0.180445549	211.191.757.252.739	16.345.291.272.363	146.058.044.292.514	0.223630872	217.593.765.507.003	0.290745129	788.314.459.852.155	261.851.318.756.263	954.841.577.314.316	953.197.767.429.609	0.995071266	5.97E-22	Q91610	DHHA_XENLA	Desert hedgehog protein A (Cephalic hedgehog protein) (Desert hedgehog protein 1) (DHH-1) (X-CHH) [Cleaved into: Desert hedgehog protein A N-product; Desert hedgehog protein A C-product]		GO:0005615; GO:0005886; GO:0007267; GO:0007275; GO:0008233; GO:0016539; GO:0046872	cell-cell signaling [GO:0007267]; intein-mediated protein splicing [GO:0016539]; multicellular organism development [GO:0007275]	extracellular space [GO:0005615]; plasma membrane [GO:0005886]	metal ion binding [GO:0046872]; peptidase activity [GO:0008233]
TRINITY_DN16371_c0_g2_i3	205.866.467.972.792	245.038.163.864.531	208.138.079.776.205	0.642760864	0.946176773	0	524.777.390.416.366	178.139.524.867.497	297.305.733.663.121	112.811.811.257.899	107.269.424.707.223	0	267.662.178.318.994	13.209.232.366.962	154.694.295.797.893	145.710.849.836.599	118.031.942.961.481	4.13E-08	Q6N075	MFSD5_HUMAN	Molybdate-anion transporter (Major facilitator superfamily domain-containing protein 5) (Molybdate transporter 2 homolog) (hsMOT2)		GO:0005886; GO:0015098; GO:0016020; GO:0016021		integral component of membrane [GO:0016021]; membrane [GO:0016020]; plasma membrane [GO:0005886]	molybdate ion transmembrane transporter activity [GO:0015098]
TRINITY_DN14087_c0_g1_i2	206.945.570.930.549	229.284.930.714.172	444.457.520.769.731	228.229.372.299.509	0.684220008	0	223.086.314.594.674	10.262.785.387.198	498.706.090.716.839	0.614783792	0.956497671	0.824395932	16.670.429.605.479	0	229.396.811.275.491	153.599.409.866.661	0.568278182	1.86E-11	O60662	KLH41_HUMAN	Kelch-like protein 41 (Kel-like protein 23) (Kelch repeat and BTB domain-containing protein 10) (Kelch-related protein 1) (Sarcosin)		GO:0001726; GO:0005634; GO:0005737; GO:0005789; GO:0005829; GO:0005856; GO:0005886; GO:0006941; GO:0016567; GO:0030239; GO:0031143; GO:0031275; GO:0031430; GO:0031463; GO:0033017; GO:0035914; GO:0043687; GO:0045214; GO:0045661; GO:0048741; GO:2000291; GO:2001014	myofibril assembly [GO:0030239]; post-translational protein modification [GO:0043687]; protein ubiquitination [GO:0016567]; regulation of lateral pseudopodium assembly [GO:0031275]; regulation of myoblast differentiation [GO:0045661]; regulation of myoblast proliferation [GO:2000291]; regulation of skeletal muscle cell differentiation [GO:2001014]; sarcomere organization [GO:0045214]; skeletal mu…	Cul3-RING ubiquitin ligase complex [GO:0031463]; cytoplasm [GO:0005737]; cytoskeleton [GO:0005856]; cytosol [GO:0005829]; endoplasmic reticulum membrane [GO:0005789]; M band [GO:0031430]; nucleus [GO:0005634]; plasma membrane [GO:0005886]; pseudopodium [GO:0031143]; ruffle [GO:0001726]; sarcoplasmic reticulum membrane [GO:0033017]
TRINITY_DN17903_c1_g1_i7	102.488.313.790.059	884.504.361.060.617	708.924.829.857.587	0.537295634	194.691.953.572.533	134.369.067.082.428	823.320.632.006.474	489.369.428.871.705	169.853.057.258.329	0.231991941	446.835.291.055.181	0.808017297	357.230.257.486.526	148.141.778.545.706	762.243.727.995.117	70.256.258.997.884	280.371.324.465.998	2.10E-10	O60662	KLH41_HUMAN	Kelch-like protein 41 (Kel-like protein 23) (Kelch repeat and BTB domain-containing protein 10) (Kelch-related protein 1) (Sarcosin)		GO:0001726; GO:0005634; GO:0005737; GO:0005789; GO:0005829; GO:0005856; GO:0005886; GO:0006941; GO:0016567; GO:0030239; GO:0031143; GO:0031275; GO:0031430; GO:0031463; GO:0033017; GO:0035914; GO:0043687; GO:0045214; GO:0045661; GO:0048741; GO:2000291; GO:2001014	myofibril assembly [GO:0030239]; post-translational protein modification [GO:0043687]; protein ubiquitination [GO:0016567]; regulation of lateral pseudopodium assembly [GO:0031275]; regulation of myoblast differentiation [GO:0045661]; regulation of myoblast proliferation [GO:2000291]; regulation of skeletal muscle cell differentiation [GO:2001014]; sarcomere organization [GO:0045214]; skeletal mu…	Cul3-RING ubiquitin ligase complex [GO:0031463]; cytoplasm [GO:0005737]; cytoskeleton [GO:0005856]; cytosol [GO:0005829]; endoplasmic reticulum membrane [GO:0005789]; M band [GO:0031430]; nucleus [GO:0005634]; plasma membrane [GO:0005886]; pseudopodium [GO:0031143]; ruffle [GO:0001726]; sarcoplasmic reticulum membrane [GO:0033017]
TRINITY_DN17903_c1_g1_i12	185.040.356.965.195	87.223.230.223.002	683.376.962.928.812	237.193.696.450.708	112.602.985.195.969	220.538.430.866.519	235.745.397.940.123	352.913.677.619.879	231.580.479.509.594	0.667922344	262.131.562.344.802	226.667.472.854.034	698.163.836.319.318	145.255.345.812.315	483.716.555.830.857	395.763.679.793.965	306.046.350.721.706	4.52E-11	Q97Z97	Y1033_SACS2	Kelch domain-containing protein SSO1033
TRINITY_DN17880_c1_g3_i4	169.586.231.630.439	112.738.124.441.196	12.132.666.010.269	0.250024984	115.176.742.450.202	0.952813688	432.719.381.444.699	0.392224898	738.555.464.911.368	0.355344458	0.436375914	0.962537763	92.278.475.888.975	102.248.023.606.706	0.477961131	0.304679371	0.455461847	3.93E-61	Q6N075	MFSD5_HUMAN	Molybdate-anion transporter (Major facilitator superfamily domain-containing protein 5) (Molybdate transporter 2 homolog) (hsMOT2)		GO:0005886; GO:0015098; GO:0016020; GO:0016021		integral component of membrane [GO:0016021]; membrane [GO:0016020]; plasma membrane [GO:0005886]	molybdate ion transmembrane transporter activity [GO:0015098]
TRINITY_DN17906_c1_g1_i5	563.306.404.207.022	0	115.898.606.413.206	0	0	0	167.519.390.728.071	0	456.348.753.143.476	0	0	0	977.637.466.553.276	0	0	0	0	1.51E-60	Q95PM9	KARG_PLOIN	Arginine kinase (AK) (EC 2.7.3.3) (allergen Plo i 1)	2.7.3.3	GO:0004054; GO:0005524			arginine kinase activity [GO:0004054]; ATP binding [GO:0005524]
TRINITY_DN13754_c0_g1_i2	534.365.648.432.705	555.082.462.845.297	333.982.554.704.684	0.522418818	385.180.716.946.611	482.216.755.252.093	129.610.364.184.752	0.701454465	538.135.541.937.629	276.991.908.585.374	0	455.361.054.923.644	386.812.196.449.543	188.935.072.763.648	0	0	0	1.23E-08	P08480	IPSG_FELCA	Double-headed protease inhibitor, submandibular gland		GO:0004867; GO:0005576		extracellular region [GO:0005576]	serine-type endopeptidase inhibitor activity [GO:0004867]
TRINITY_DN15181_c0_g1_i4	0.701357229	113.688.431.203.677	0.542966835	0	0	123.804.338.415.766	219.322.275.217.576	0.81601147	162.219.191.742.067	0.471532551	0	0	133.934.233.451.843	0.369407189	0	0	0	0	Q9VVU5	CSN1_DROME	COP9 signalosome complex subunit 1b (Dch1-2) (Signalosome subunit 1b)		GO:0000338; GO:0005737; GO:0007275; GO:0007281; GO:0008180; GO:0036099; GO:0048140; GO:0048142; GO:0050821	female germ-line stem cell population maintenance [GO:0036099]; germarium-derived cystoblast division [GO:0048142]; germ cell development [GO:0007281]; male germ-line cyst encapsulation [GO:0048140]; multicellular organism development [GO:0007275]; protein deneddylation [GO:0000338]; protein stabilization [GO:0050821]	COP9 signalosome [GO:0008180]; cytoplasm [GO:0005737]
TRINITY_DN16872_c0_g1_i2	436.660.941.612.089	102.318.101.779.332	588.836.390.890.028	0.729831227	2.384.194.249.852	475.636.024.003.276	155.036.830.470.866	375.545.865.186.783	640.275.575.530.735	123.167.646.989.619	0	0.37416934	522.795.865.007.555	27.493.081.538.314	0.814168117	211.276.987.261.298	114.052.027.752.549	7.95E-46	P25843	PROF_DROME	Profilin (Protein chickadee)		GO:0000281; GO:0000902; GO:0000915; GO:0003779; GO:0003785; GO:0005737; GO:0005856; GO:0005938; GO:0007015; GO:0007300; GO:0007391; GO:0007411; GO:0007420; GO:0007436; GO:0007488; GO:0016322; GO:0030041; GO:0030717; GO:0032507; GO:0035019; GO:0035193; GO:0036098; GO:0042060; GO:0042989; GO:0043005; GO:0045451; GO:0048471; GO:0048680; GO:0048842; GO:0051491	actin filament organization [GO:0007015]; actin filament polymerization [GO:0030041]; actomyosin contractile ring assembly [GO:0000915]; axon guidance [GO:0007411]; brain development [GO:0007420]; cell morphogenesis [GO:0000902]; dorsal closure [GO:0007391]; histoblast morphogenesis [GO:0007488]; larval central nervous system remodeling [GO:0035193]; larval salivary gland morphogenesis [GO:000743…	cell cortex [GO:0005938]; cytoplasm [GO:0005737]; cytoskeleton [GO:0005856]; neuron projection [GO:0043005]; perinuclear region of cytoplasm [GO:0048471]	actin binding [GO:0003779]; actin monomer binding [GO:0003785]
TRINITY_DN16437_c0_g1_i10	0	0.638875977	0	0	0	0	423.898.402.384.824	0	295.063.376.801.324	0	0	0	0	388.852.298.489.962	0	0	0	5.82E-06	P10776	NPAB_LOCMI	Neuroparsin-A (NPA) [Cleaved into: Neuroparsin-B (NPB)]		GO:0005179; GO:0007218	neuropeptide signaling pathway [GO:0007218]		hormone activity [GO:0005179]
TRINITY_DN17881_c0_g1_i7	123.405.679.105.555	206.829.123.744.187	100.671.746.288.557	0.699706326	0.379671746	0.346113318	521.568.204.181.008	0.89247412	264.077.388.767.173	0.901037362	0.702155658	168.138.682.857.802	151.661.459.480.871	175.564.557.975.934	0.527063077	0.457346758	0.14866958	1.02E-32	P20740	OVOS_CHICK	Ovostatin (Ovomacroglobulin)		GO:0004867; GO:0005615		extracellular space [GO:0005615]	serine-type endopeptidase inhibitor activity [GO:0004867]
TRINITY_DN7755_c0_g1_i1	166.972.356.454.311	159.407.753.367.401	0.107063642	0.16156803	0	0.327761166	621.309.575.550.523	0.785900526	112.893.501.068.815	0.203101478	0.35930651	396.081.933.635.957	220.291.357.353.447	582.642.522.139.883	0	0.131165738	0.258206677	5.47E-24	Q2QLG6	CAV1_CALJA	Caveolin-1		GO:0000122; GO:0000139; GO:0000188; GO:0001525; GO:0001570; GO:0001666; GO:0001937; GO:0001960; GO:0002080; GO:0002931; GO:0003057; GO:0005102; GO:0005768; GO:0005887; GO:0005901; GO:0005925; GO:0005929; GO:0005938; GO:0006641; GO:0006816; GO:0006940; GO:0007519; GO:0007595; GO:0008104; GO:0009617; GO:0010524; GO:0010608; GO:0010628; GO:0016504; GO:0019065; GO:0019217; GO:0019901; GO:0019915; GO:…	angiogenesis [GO:0001525]; angiotensin-activated signaling pathway involved in heart process [GO:0086098]; apoptotic signaling pathway [GO:0097190]; calcium ion transport [GO:0006816]; caveola assembly [GO:0070836]; caveolin-mediated endocytosis [GO:0072584]; cellular response to exogenous dsRNA [GO:0071360]; cellular response to hyperoxia [GO:0071455]; cellular response to transforming growth fa…	acrosomal membrane [GO:0002080]; caveola [GO:0005901]; cell cortex [GO:0005938]; cilium [GO:0005929]; endosome [GO:0005768]; focal adhesion [GO:0005925]; Golgi membrane [GO:0000139]; integral component of plasma membrane [GO:0005887]; membrane raft [GO:0045121]; perinuclear region of cytoplasm [GO:0048471]; VCP-NPL4-UFD1 AAA ATPase complex [GO:0034098]	ATPase binding [GO:0051117]; identical protein binding [GO:0042802]; inward rectifier potassium channel inhibitor activity [GO:0070320]; ion channel binding [GO:0044325]; nitric-oxide synthase binding [GO:0050998]; peptidase activator activity [GO:0016504]; protein binding, bridging [GO:0030674]; protein-containing complex scaffold activity [GO:0032947]; protein heterodimerization activity [GO:00…
TRINITY_DN16740_c0_g1_i1	124.975.818.770.501	100.719.532.882.831	0.613518666	170.818.829.483.381	0.798416319	113.214.340.631.568	392.886.971.164.922	201.571.270.419.433	101.918.803.255.907	107.215.376.483.705	0.618080843	0.793346485	307.664.305.949.271	30.296.032.001.023	0.6235805	0.396015949	139.570.140.977.903	7.98E-29	Q539E5	APX1_HYDVD	Putative ascorbate peroxidase (EC 1.11.1.11) (HvAPX1)	1.11.1.11	GO:0006979; GO:0016688; GO:0020037; GO:0042744; GO:0046872	hydrogen peroxide catabolic process [GO:0042744]; response to oxidative stress [GO:0006979]		heme binding [GO:0020037]; L-ascorbate peroxidase activity [GO:0016688]; metal ion binding [GO:0046872]
TRINITY_DN15816_c0_g1_i2	0	102.371.673.918.057	0	4,67E+08	2,51E+08	0	0.907031488	0.890583732	222.158.040.025.046	1,17E+06	7,07E+04	1,57E+08	0.749181922	0.258882621	0	4,54E+05	0	3.09E-78	P54145	AMT1_CAEEL	Putative ammonium transporter 1		GO:0005887; GO:0008519; GO:0072488	ammonium transmembrane transport [GO:0072488]	integral component of plasma membrane [GO:0005887]	ammonium transmembrane transporter activity [GO:0008519]
TRINITY_DN15188_c2_g1_i1	0.189722238	22.907.342.857.932	0	0	0	0.249599791	222.833.996.972.221	0	40.203.890.164.705	0	0	0	0	0	0	0	0	2.31E-10	P20482	CNC_DROME	Segmentation protein cap'n'collar		GO:0003677; GO:0003700; GO:0005634; GO:0005703; GO:0006979; GO:0007310; GO:0007317; GO:0007350; GO:0008103; GO:0008340; GO:0008359; GO:0034976; GO:0036335; GO:0045450; GO:0045451; GO:0045944; GO:0046982; GO:0048813; GO:0051663; GO:0060322; GO:0060465	bicoid mRNA localization [GO:0045450]; blastoderm segmentation [GO:0007350]; dendrite morphogenesis [GO:0048813]; determination of adult lifespan [GO:0008340]; head development [GO:0060322]; intestinal stem cell homeostasis [GO:0036335]; oocyte dorsal/ventral axis specification [GO:0007310]; oocyte microtubule cytoskeleton polarization [GO:0008103]; oocyte nucleus localization involved in oocyte …	nucleus [GO:0005634]; polytene chromosome puff [GO:0005703]	DNA binding [GO:0003677]; DNA-binding transcription factor activity [GO:0003700]; protein heterodimerization activity [GO:0046982]
TRINITY_DN16673_c0_g1_i1	0.06457901	272.302.850.917.404	0	0	0.002396797	0	192.388.619.960.522	0	178.866.477.269.968	0	0	0.700318535	0	0	0	0	0	1.39E-18	B2FQP3	ASPN_STRMK	Peptidyl-Asp metalloendopeptidase (EC 3.4.24.33) (Endopeptidase Asp-N)	3.4.24.33	GO:0008237; GO:0046872			metal ion binding [GO:0046872]; metallopeptidase activity [GO:0008237]
TRINITY_DN15344_c0_g1_i4	0.885760176	235.563.682.263.495	119.865.927.840.496	0	0	0	254.894.315.643.223	0.902261173	596.077.912.807.093	0.236902998	0.371601888	0	0	0.746170528	0.417841279	0	0	2.05E-13	O13082	COX6A_CYPCA	Cytochrome c oxidase subunit 6A, mitochondrial (Cytochrome c oxidase polypeptide VIa)		GO:0004129; GO:0005751		mitochondrial respiratory chain complex IV [GO:0005751]	cytochrome-c oxidase activity [GO:0004129]
TRINITY_DN8405_c0_g1_i1	15.249.381.437.608	16.559.251.765.819	152.205.345.331.501	115.384.467.516.146	0.183423904	43.535.613.829.239	837.716.009.220.278	18.819.213.206.362	234.353.097.725.019	0.354915226	0	0.094775843	133.680.349.923.192	0.539468371	0.373868066	0	0.556061212	3.45E-16	Q6ZN16	M3K15_HUMAN	Mitogen-activated protein kinase kinase kinase 15 (EC 2.7.11.25) (Apoptosis signal-regulating kinase 3) (MAPK/ERK kinase kinase 15) (MEK kinase 15) (MEKK 15)	2.7.11.25	GO:0000186; GO:0004672; GO:0004709; GO:0005524; GO:0046872	activation of MAPKK activity [GO:0000186]		ATP binding [GO:0005524]; MAP kinase kinase kinase activity [GO:0004709]; metal ion binding [GO:0046872]; protein kinase activity [GO:0004672]
TRINITY_DN16559_c0_g1_i1	105.668.488.725.943	453.329.464.434.522	0.683706796	287.016.038.628.714	0	436.686.226.985.493	225.944.945.979.348	914.961.169.676.478	348.038.091.076.876	132.513.436.729.765	0	0	298.847.522.204.699	0	9,29E+06	0	6,19E+04	1.95E-42	Q9UQ35	SRRM2_HUMAN	Serine/arginine repetitive matrix protein 2 (300 kDa nuclear matrix antigen) (Serine/arginine-rich splicing factor-related nuclear matrix protein of 300 kDa) (SR-related nuclear matrix protein of 300 kDa) (Ser/Arg-related nuclear matrix protein of 300 kDa) (Splicing coactivator subunit SRm300) (Tax-responsive enhancer element-binding protein 803) (TaxREB803)		GO:0000398; GO:0003723; GO:0005634; GO:0005654; GO:0015030; GO:0016607; GO:0047485; GO:0070742; GO:0071007; GO:0071013	mRNA splicing, via spliceosome [GO:0000398]	Cajal body [GO:0015030]; catalytic step 2 spliceosome [GO:0071013]; nuclear speck [GO:0016607]; nucleoplasm [GO:0005654]; nucleus [GO:0005634]; U2-type catalytic step 2 spliceosome [GO:0071007]	C2H2 zinc finger domain binding [GO:0070742]; protein N-terminus binding [GO:0047485]; RNA binding [GO:0003723]
TRINITY_DN17254_c0_g1_i1	481.324.437.594.218	364.725.778.169.512	387.527.806.524.949	218.099.856.613.212	18.522.082.893.742	270.768.151.891.546	697.291.674.023.249	472.480.705.539.041	481.144.443.104.269	247.194.986.362.415	0.897814725	0.336694029	20.233.867.597.455	0.482421399	119.813.775.294.482	0.366827074	150.106.858.747.655	8.73E-65	Q3SWT4	IWS1_RAT	Protein IWS1 homolog (IWS1-like protein)		GO:0005634; GO:0006397; GO:0008380; GO:0010793; GO:0050684; GO:0051028; GO:0090239; GO:2001253	mRNA processing [GO:0006397]; mRNA transport [GO:0051028]; regulation of histone H3-K36 trimethylation [GO:2001253]; regulation of histone H4 acetylation [GO:0090239]; regulation of mRNA export from nucleus [GO:0010793]; regulation of mRNA processing [GO:0050684]; RNA splicing [GO:0008380]	nucleus [GO:0005634]
TRINITY_DN17323_c0_g2_i3	49.952.076.686.485	115.624.551.491.668	54.928.696.111.701	131.626.104.071.523	338.042.558.569.338	478.925.962.927.739	365.873.547.383.368	738.742.512.475.016	311.821.360.555.763	3,23E+05	121.958.713.278.278	0	864.367.081.281.624	0.343802752	0.387185359	0	0.002670903	4.32E-52	Q8T9B6	MESD_DROME	LDLR chaperone boca		GO:0005737; GO:0005783; GO:0005788; GO:0006457; GO:0006612; GO:0006888; GO:0012505; GO:0016055; GO:0042802; GO:0045177	endoplasmic reticulum to Golgi vesicle-mediated transport [GO:0006888]; protein folding [GO:0006457]; protein targeting to membrane [GO:0006612]; Wnt signaling pathway [GO:0016055]	apical part of cell [GO:0045177]; cytoplasm [GO:0005737]; endomembrane system [GO:0012505]; endoplasmic reticulum [GO:0005783]; endoplasmic reticulum lumen [GO:0005788]	identical protein binding [GO:0042802]
TRINITY_DN17783_c2_g1_i1	221.027.588.416.395	253.216.846.547.745	594.075.405.305.103	333.642.938.646.434	234.512.525.453.909	394.821.502.402.508	286.265.958.503.453	360.646.376.179.097	446.829.706.837.704	0.699017972	154.578.950.816.813	0	331.704.049.205.133	0.409243089	109.126.587.553.223	180.574.182.006.093	222.168.628.419.046	4.58E-31	P05661	MYSA_DROME	Myosin heavy chain, muscle		GO:0003774; GO:0005516; GO:0005524; GO:0005703; GO:0005863; GO:0006936; GO:0007298; GO:0007427; GO:0007517; GO:0007527; GO:0008307; GO:0016459; GO:0030017; GO:0030239; GO:0030241; GO:0030898; GO:0031033; GO:0031672; GO:0040011; GO:0042623; GO:0042692; GO:0042803; GO:0043520; GO:0045214; GO:0050821; GO:0051015; GO:0060361; GO:0071689	adult somatic muscle development [GO:0007527]; border follicle cell migration [GO:0007298]; epithelial cell migration, open tracheal system [GO:0007427]; flight [GO:0060361]; locomotion [GO:0040011]; muscle cell differentiation [GO:0042692]; muscle contraction [GO:0006936]; muscle organ development [GO:0007517]; muscle thin filament assembly [GO:0071689]; myofibril assembly [GO:0030239]; myosin f…	A band [GO:0031672]; myosin complex [GO:0016459]; polytene chromosome puff [GO:0005703]; sarcomere [GO:0030017]; striated muscle myosin thick filament [GO:0005863]	actin-dependent ATPase activity [GO:0030898]; actin filament binding [GO:0051015]; ATPase activity, coupled [GO:0042623]; ATP binding [GO:0005524]; calmodulin binding [GO:0005516]; motor activity [GO:0003774]; protein homodimerization activity [GO:0042803]; structural constituent of muscle [GO:0008307]
TRINITY_DN18790_c0_g1_i1	0	341.816.529.915.383	358.137.856.523.529	20.267.254.285.479	427.366.304.150.166	137.048.954.516.292	152.243.875.918.008	791.107.320.003.629	409.109.219.028.504	0	0	0	0.959498847	2.817.422.605.475	0	0	0.539828369	1.96E-26	Q5IS41	NCAN_PANTR	Neurocan core protein (Chondroitin sulfate proteoglycan 3)		GO:0001501; GO:0005509; GO:0005540; GO:0007155; GO:0007417; GO:0030246; GO:0031012	cell adhesion [GO:0007155]; central nervous system development [GO:0007417]; skeletal system development [GO:0001501]	extracellular matrix [GO:0031012]	calcium ion binding [GO:0005509]; carbohydrate binding [GO:0030246]; hyaluronic acid binding [GO:0005540]
TRINITY_DN17242_c1_g1_i1	196.038.269.007.224	280.202.610.724.744	175.531.626.262.965	112.618.558.900.855	402.352.236.731.139	199.876.022.759.884	755.092.644.164.789	569.873.746.786.173	204.139.339.203.944	0.986342555	0	0	0.936297037	259.724.942.737.443	0.820390909	189.502.611.430.593	102.900.132.325.955	6.27E-10	Q5UQ60	YL662_MIMIV	Uncharacterized protein L662
TRINITY_DN17737_c1_g1_i10	433.314.714.524.727	108.555.351.645.255	614.708.397.252.956	481.853.887.232.925	913.413.475.310.565	127.477.810.844.978	834.982.080.646.185	614.731.565.793.066	111.512.854.317.841	604.468.205.299.922	773.295.228.069.607	162.128.246.256.629	111.890.511.670.653	845.830.102.923.309	520.423.342.063.288	496.114.088.877.415	831.268.509.891.405	2.09E-18	P13538	MYSS_CHICK	Myosin heavy chain, skeletal muscle, adult		GO:0003774; GO:0005516; GO:0005524; GO:0030016; GO:0032982; GO:0051015		myofibril [GO:0030016]; myosin filament [GO:0032982]	actin filament binding [GO:0051015]; ATP binding [GO:0005524]; calmodulin binding [GO:0005516]; motor activity [GO:0003774]
TRINITY_DN16631_c0_g1_i1	251.996.272.296.639	339.743.631.980.346	315.984.334.898.599	391.549.168.184.344	364.826.603.407.817	577.292.465.694.587	106.425.395.006.747	252.856.774.815.741	442.659.800.926.755	177.269.311.240.377	12.319.186.951.074	122.946.344.645.209	229.151.327.075.393	202.522.561.510.331	344.952.046.466.986	241.237.993.674.428	256.312.142.968.876	8.78E-66	Q295V5	ARMET_DROPS	Mesencephalic astrocyte-derived neurotrophic factor homolog (MANF/CDNF-like protein)		GO:0001963; GO:0005509; GO:0005576; GO:0005783; GO:0031175; GO:0042417; GO:0070050	dopamine metabolic process [GO:0042417]; neuron cellular homeostasis [GO:0070050]; neuron projection development [GO:0031175]; synaptic transmission, dopaminergic [GO:0001963]	endoplasmic reticulum [GO:0005783]; extracellular region [GO:0005576]	calcium ion binding [GO:0005509]
TRINITY_DN1344_c0_g1_i2	116.972.392.571.014	134.007.616.841.826	0	0.569067011	155.136.126.822.188	268.647.098.341.595	141.347.534.750.801	190.861.556.224.652	181.380.887.800.162	0	0	0	0	0	129.802.947.362.844	0	0	1.04E-06	Q9I8X5	SIAH2_XENLA	E3 ubiquitin-protein ligase siah2 (EC 2.3.2.27) (RING-type E3 ubiquitin transferase SIAH2) (Seven in absentia homolog 2) (Xsiah-2)	2.3.2.27	GO:0005634; GO:0005737; GO:0006511; GO:0007275; GO:0008270; GO:0042752; GO:0048511; GO:0061630	multicellular organism development [GO:0007275]; regulation of circadian rhythm [GO:0042752]; rhythmic process [GO:0048511]; ubiquitin-dependent protein catabolic process [GO:0006511]	cytoplasm [GO:0005737]; nucleus [GO:0005634]	ubiquitin protein ligase activity [GO:0061630]; zinc ion binding [GO:0008270]
TRINITY_DN17955_c1_g10_i2	176.358.376.491.683	0.744650776	452.642.820.430.367	0	0.899080444	249.422.528.293.947	104.199.801.935.634	830.737.158.182.939	233.116.200.199.037	216.987.838.919.317	0.381945238	12.390.824.092.927	681.866.832.277.715	365.654.922.097.849	0	0.375852043	0.505154078	2.23E-47	Q9Y4B4	ARIP4_HUMAN	Helicase ARIP4 (EC 3.6.4.12) (Androgen receptor-interacting protein 4) (RAD54-like protein 2)	3.6.4.12	GO:0003677; GO:0004386; GO:0005524; GO:0005634		nucleus [GO:0005634]	ATP binding [GO:0005524]; DNA binding [GO:0003677]; helicase activity [GO:0004386]
TRINITY_DN15926_c0_g1_i11	105.394.126.834.185	0	0.809985812	0	0	0	119.303.472.662.102	0.811912662	151.322.863.189.006	0.181207893	0	0.150270387	0.452686635	0.39095457	0	0	0.303194696	1.64E-31	Q7RTY0	MOT13_HUMAN	Monocarboxylate transporter 13 (MCT 13) (Solute carrier family 16 member 13)		GO:0000139; GO:0005794; GO:0005887; GO:0008028; GO:0015293; GO:0015718	monocarboxylic acid transport [GO:0015718]	Golgi apparatus [GO:0005794]; Golgi membrane [GO:0000139]; integral component of plasma membrane [GO:0005887]	monocarboxylic acid transmembrane transporter activity [GO:0008028]; symporter activity [GO:0015293]
TRINITY_DN10959_c0_g1_i2	151.874.154.703.157	0.146470445	128.820.810.769.187	155.961.460.247.466	0	0	425.029.912.095.667	446.193.485.337.454	115.258.202.543.182	222.751.645.512.346	103.905.502.448.898	0.750363525	654.006.607.113.539	0.426400183	118.555.294.405.276	135.411.092.859.187	0	1.21E-06	O94461	YFFL_SCHPO	Probable phosphatase C1687.21 (EC 3.1.3.-)	3.1.3.-	GO:0004083; GO:0004331; GO:0005634; GO:0005829; GO:0016791; GO:0045820; GO:1905857	negative regulation of glycolytic process [GO:0045820]; positive regulation of pentose-phosphate shunt [GO:1905857]	cytosol [GO:0005829]; nucleus [GO:0005634]	bisphosphoglycerate 2-phosphatase activity [GO:0004083]; fructose-2,6-bisphosphate 2-phosphatase activity [GO:0004331]; phosphatase activity [GO:0016791]
TRINITY_DN12188_c0_g1_i5	0.072745608	0	0.056738653	0	0	0	25.692.667.188.371	0.497285328	158.104.686.796.222	126.803.949.222.367	0	0.141804054	289.003.184.893.228	0.002873476	0	0	7,95E+06	6.94E-14	Q9WU63	HEBP2_MOUSE	Heme-binding protein 2 (Protein SOUL)		GO:0005737; GO:0005739; GO:0010917; GO:0010940; GO:0020037; GO:0035794	negative regulation of mitochondrial membrane potential [GO:0010917]; positive regulation of mitochondrial membrane permeability [GO:0035794]; positive regulation of necrotic cell death [GO:0010940]	cytoplasm [GO:0005737]; mitochondrion [GO:0005739]	heme binding [GO:0020037]
TRINITY_DN17035_c0_g1_i9	0.053840457	0.721186854	0	0	0.613927822	0.272508332	0.928089685	157.031.697.864.134	0.656153306	0	0	0	171.646.382.881.374	0.205639821	0.154614931	0.262991759	0	3.89E-11	Q9Y210	TRPC6_HUMAN	Short transient receptor potential channel 6 (TrpC6) (Transient receptor protein 6) (TRP-6)		GO:0003779; GO:0005261; GO:0005262; GO:0005737; GO:0005886; GO:0005887; GO:0006812; GO:0006828; GO:0007204; GO:0007338; GO:0007568; GO:0010800; GO:0015279; GO:0016020; GO:0030168; GO:0030182; GO:0030276; GO:0032414; GO:0034703; GO:0036057; GO:0042803; GO:0042805; GO:0045666; GO:0050774; GO:0051117; GO:0051480; GO:0051928; GO:0070301; GO:0070588; GO:0070679; GO:0071456	aging [GO:0007568]; calcium ion transmembrane transport [GO:0070588]; cation transport [GO:0006812]; cellular response to hydrogen peroxide [GO:0070301]; cellular response to hypoxia [GO:0071456]; manganese ion transport [GO:0006828]; negative regulation of dendrite morphogenesis [GO:0050774]; neuron differentiation [GO:0030182]; platelet activation [GO:0030168]; positive regulation of calcium io…	cation channel complex [GO:0034703]; cytoplasm [GO:0005737]; integral component of plasma membrane [GO:0005887]; membrane [GO:0016020]; plasma membrane [GO:0005886]; slit diaphragm [GO:0036057]	actin binding [GO:0003779]; actinin binding [GO:0042805]; ATPase binding [GO:0051117]; calcium channel activity [GO:0005262]; cation channel activity [GO:0005261]; clathrin binding [GO:0030276]; inositol 1,4,5 trisphosphate binding [GO:0070679]; protein homodimerization activity [GO:0042803]; store-operated calcium channel activity [GO:0015279]
TRINITY_DN17521_c0_g1_i7	234.787.922.147.681	160.858.216.777.426	190.028.563.916.554	150.264.633.960.468	0	0	638.321.833.418.871	160.938.578.335.505	122.653.099.078.813	0.739915543	0	148.145.117.346.537	250.331.856.418.085	0	0	0	0	1.62E-73	P09645	TBA8_CHICK	Tubulin alpha-8 chain (Fragment)		GO:0000226; GO:0000278; GO:0003924; GO:0005200; GO:0005525; GO:0005737; GO:0005874; GO:0007017	microtubule-based process [GO:0007017]; microtubule cytoskeleton organization [GO:0000226]; mitotic cell cycle [GO:0000278]	cytoplasm [GO:0005737]; microtubule [GO:0005874]	GTPase activity [GO:0003924]; GTP binding [GO:0005525]; structural constituent of cytoskeleton [GO:0005200]
TRINITY_DN11823_c0_g2_i2	118.122.940.694.664	676.628.622.742.336	270.774.480.832.979	408.621.440.569.027	0.78331028	339.111.911.021.357	101.504.797.599.003	481.847.207.517.973	616.358.450.209.805	0	0.643226125	0	253.244.777.613.287	0	0	0	0	1.72E-29	Q9D531	NXNL2_MOUSE	Nucleoredoxin-like protein 2 (Rod-derived cone viability factor 2) (RdCVF2)		GO:0007601; GO:0007608; GO:0045494	photoreceptor cell maintenance [GO:0045494]; sensory perception of smell [GO:0007608]; visual perception [GO:0007601]
TRINITY_DN16940_c0_g1_i3	0.319817993	119.078.228.547.419	239.930.904.212.251	313.799.106.520.991	0.763492843	106.096.856.710.534	20.760.669.430.534	691.438.979.984.735	63.096.562.577.404	0.752160309	0.490851661	0	317.460.819.091.525	0.768289761	0.39449861	0	0.256554147	1.03E-37	P24792	ASO_CUCMA	L-ascorbate oxidase (ASO) (Ascorbase) (EC 1.10.3.3)	1.10.3.3	GO:0005507; GO:0005576; GO:0008447		extracellular region [GO:0005576]	copper ion binding [GO:0005507]; L-ascorbate oxidase activity [GO:0008447]
TRINITY_DN17311_c1_g2_i1	0	678.642.876.926.209	744.588.301.025.895	0	0	0	40.882.838.807.497	140.247.087.213.478	736.760.704.430.449	6,30E+08	0	0	541.976.283.189.043	0	0	0.762537993	0	1.50E-12	Q0VD59	MARH8_BOVIN	E3 ubiquitin-protein ligase MARCH8 (EC 2.3.2.27) (Membrane-associated RING finger protein 8) (Membrane-associated RING-CH protein VIII) (MARCH-VIII) (RING-type E3 ubiquitin transferase MARCH8)	2.3.2.27	GO:0002250; GO:0004842; GO:0005764; GO:0005765; GO:0005768; GO:0008270; GO:0016021; GO:0030659; GO:0031901	adaptive immune response [GO:0002250]	cytoplasmic vesicle membrane [GO:0030659]; early endosome membrane [GO:0031901]; endosome [GO:0005768]; integral component of membrane [GO:0016021]; lysosomal membrane [GO:0005765]; lysosome [GO:0005764]	ubiquitin-protein transferase activity [GO:0004842]; zinc ion binding [GO:0008270]
TRINITY_DN17677_c1_g2_i5	0.47567542	203.643.113.752.415	920.403.003.800.974	0.936838239	145.915.458.063.784	0	334.226.163.039.652	386.235.757.689.914	125.159.077.903.751	0	0	0	675.401.817.393.052	0	0.482645728	0	0	6.17E-16	Q5M7N9	ESYT3_XENTR	Extended synaptotagmin-3 (E-Syt3)		GO:0005509; GO:0005544; GO:0006869; GO:0008429; GO:0016021; GO:0031210; GO:0031227; GO:0031234; GO:0035091; GO:0061817; GO:0140268	endoplasmic reticulum-plasma membrane tethering [GO:0061817]; lipid transport [GO:0006869]	endoplasmic reticulum-plasma membrane contact site [GO:0140268]; extrinsic component of cytoplasmic side of plasma membrane [GO:0031234]; integral component of membrane [GO:0016021]; intrinsic component of endoplasmic reticulum membrane [GO:0031227]	calcium-dependent phospholipid binding [GO:0005544]; calcium ion binding [GO:0005509]; phosphatidylcholine binding [GO:0031210]; phosphatidylethanolamine binding [GO:0008429]; phosphatidylinositol binding [GO:0035091]
TRINITY_DN17492_c0_g1_i2	262.195.546.515.806	238.716.515.395.473	296.956.003.413.734	0.738847588	210.655.882.870.005	231.283.637.623.477	870.547.413.476.539	569.917.390.647.001	612.208.710.855.364	0.39844268	0.613696149	12.422.333.771.377	283.324.558.491.285	0.51749988	0.733198063	0.298115678	0.800997798	1.29E-97	Q98TX3	PDCD4_CHICK	Programmed cell death protein 4 (Protein I11/6)		GO:0003723; GO:0005634; GO:0005737; GO:0005829; GO:0007569; GO:0043508; GO:0045892	cell aging [GO:0007569]; negative regulation of JUN kinase activity [GO:0043508]; negative regulation of transcription, DNA-templated [GO:0045892]	cytoplasm [GO:0005737]; cytosol [GO:0005829]; nucleus [GO:0005634]	RNA binding [GO:0003723]
TRINITY_DN16122_c0_g3_i2	134.510.749.713.391	0.484768334	127.963.422.867.456	0	731.998.003.494.319	0	664.629.962.161.116	171.542.553.018.538	16.937.499.067.992	0	0	0	260.115.854.095.478	0	0	0	0	3.63E-81	P62972	UBIQP_XENLA	Polyubiquitin [Cleaved into: Ubiquitin] (Fragment)		GO:0005634; GO:0005737		cytoplasm [GO:0005737]; nucleus [GO:0005634]
TRINITY_DN14258_c0_g1_i2	467.235.179.276.668	376.496.554.884.375	511.603.642.044.995	310.271.155.346.494	437.418.785.557.386	0	690.329.529.025.324	884.458.680.127.291	46.214.754.642.816	0	0	133.415.352.188.742	422.289.289.052.544	0	0	0	0	1.04E-34	P26686	SRR55_DROME	Serine-arginine protein 55 (SRP55) (52 kDa bracketing protein) (B52 protein) (Protein enhancer of deformed)		GO:0000278; GO:0000381; GO:0000398; GO:0001178; GO:0003723; GO:0003729; GO:0005634; GO:0005700; GO:0008380; GO:0010468; GO:0016607; GO:0031440; GO:0035327; GO:0044819; GO:0045292; GO:0048024; GO:0051607; GO:0071011; GO:0071013	defense response to virus [GO:0051607]; mitotic cell cycle [GO:0000278]; mitotic G1/S transition checkpoint [GO:0044819]; mRNA cis splicing, via spliceosome [GO:0045292]; mRNA splicing, via spliceosome [GO:0000398]; regulation of alternative mRNA splicing, via spliceosome [GO:0000381]; regulation of gene expression [GO:0010468]; regulation of mRNA 3'-end processing [GO:0031440]; regulation of mRN…	catalytic step 2 spliceosome [GO:0071013]; nuclear speck [GO:0016607]; nucleus [GO:0005634]; polytene chromosome [GO:0005700]; precatalytic spliceosome [GO:0071011]; transcriptionally active chromatin [GO:0035327]	mRNA binding [GO:0003729]; RNA binding [GO:0003723]
TRINITY_DN17836_c1_g1_i1	0.557902784	0	0.745119384	165.532.255.871.491	262.445.389.794.105	0.376111983	567.421.406.964.811	0.491309116	850.203.129.216.621	0	0	0	0	0	0	0	0	3.09E-77	Q8JFP1	IF4A2_CHICK	Eukaryotic initiation factor 4A-II (eIF-4A-II) (eIF4A-II) (EC 3.6.4.13) (ATP-dependent RNA helicase eIF4A-2)	3.6.4.13	GO:0003743; GO:0004004; GO:0005524			ATP binding [GO:0005524]; ATP-dependent RNA helicase activity [GO:0004004]; translation initiation factor activity [GO:0003743]
TRINITY_DN13035_c0_g1_i2	142.120.303.399.891	284.931.382.555.204	284.320.487.674.005	3.039.199.812.588	54.661.770.602.595	10.880.119.170.179	665.307.638.640.663	144.934.317.843.177	4.572.729.650.705	0.898934354	12.921.214.863.149	0.584357567	106.642.524.695.142	0.394713748	210.504.541.670.713	145.136.053.584.779	157.139.388.858.126	4.10E-25	Q9NA75	T38B1_CAEEL	Trimeric intracellular cation channel type 1B.1 (TRIC-1B.1) (TRIC-B1)		GO:0005267; GO:0005789; GO:0016021		endoplasmic reticulum membrane [GO:0005789]; integral component of membrane [GO:0016021]	potassium channel activity [GO:0005267]
TRINITY_DN14388_c0_g1_i1	48.054.152.140.666	545.530.556.070.916	278.053.149.116.365	297.947.101.228.807	526.326.638.201.552	278.561.004.145.436	131.413.373.244.846	325.525.280.473.083	762.794.809.970.154	428.984.463.582.222	274.341.963.269.271	253.370.257.556.692	166.675.498.885.416	0.671527102	425.551.939.986.916	365.815.637.958.016	35.562.844.123.587	2.42E-49	Q96FJ0	STALP_HUMAN	AMSH-like protease (AMSH-LP) (EC 3.4.19.-) (STAM-binding protein-like 1)	3.4.19.-	GO:0004843; GO:0005768; GO:0005829; GO:0008237; GO:0016020; GO:0016579; GO:0046872; GO:0061578; GO:0070536	protein deubiquitination [GO:0016579]; protein K63-linked deubiquitination [GO:0070536]	cytosol [GO:0005829]; endosome [GO:0005768]; membrane [GO:0016020]	Lys63-specific deubiquitinase activity [GO:0061578]; metal ion binding [GO:0046872]; metallopeptidase activity [GO:0008237]; thiol-dependent ubiquitin-specific protease activity [GO:0004843]
TRINITY_DN8678_c0_g1_i1	225.855.964.894.996	143.527.700.531.723	0.877807323	113.476.890.958.318	159.596.220.260.736	172.718.670.902.887	562.771.174.624.928	0.920247306	317.161.577.490.462	0.832269996	0.736134384	0.619058639	0.80541874	0.696037359	223.426.776.726.614	199.843.038.312.522	181.525.104.169.405	1.18E-18	P18731	ZG62_XENLA	Gastrula zinc finger protein XlCGF62.1 (Fragment)		GO:0003677; GO:0005634; GO:0046872		nucleus [GO:0005634]	DNA binding [GO:0003677]; metal ion binding [GO:0046872]
TRINITY_DN17854_c0_g1_i3	113.922.245.464.065	28.290.781.044.082	0	162.032.354.620.053	0.243165023	0.236425488	639.576.222.416.229	0	698.179.830.521.267	0.152256217	0.536105643	0.136121791	0	0	0	0.19639433	0	6.67E-36	Q6XHI1	THIO2_DROYA	Thioredoxin-2 (Trx-2)		GO:0005623; GO:0006662; GO:0015035; GO:0045454	cell redox homeostasis [GO:0045454]; glycerol ether metabolic process [GO:0006662]	cell [GO:0005623]	protein disulfide oxidoreductase activity [GO:0015035]
TRINITY_DN16716_c0_g3_i1	341.088.728.159.739	187.311.652.145.214	0	0.513728459	0	0.491648105	298.425.404.581.366	0.849662945	473.876.083.680.981	0	0	0	0.529928034	0	0	0.557733906	0	1.11E-19	Q0Q028	DFP3_ANTMY	Putative defense protein 3 (DFP-3)		GO:0005576; GO:0042742; GO:0042832; GO:0045087	defense response to bacterium [GO:0042742]; defense response to protozoan [GO:0042832]; innate immune response [GO:0045087]	extracellular region [GO:0005576]
TRINITY_DN17903_c1_g1_i9	27.526.893.454.962	119.244.433.917.073	0	0	0	0	653.298.445.934.505	0	319.898.493.016.819	0	0	0	0	0	0	0	0	1.86E-08	Q97Z97	Y1033_SACS2	Kelch domain-containing protein SSO1033
TRINITY_DN8864_c0_g1_i1	0.352778428	0.336795969	0	0.580113826	0	0.450119985	922.065.898.693.786	335.779.286.185.516	21.705.399.201.823	0	0.123360436	0	0.756324672	0	0.217718896	0	248.219.735.643.703	2.68E-20	Q7Z5L0	VMO1_HUMAN	Vitelline membrane outer layer protein 1 homolog		GO:0070062		extracellular exosome [GO:0070062]
TRINITY_DN17143_c0_g2_i2	0	0	0	0	0	0	251.178.568.646.248	110.226.500.676.665	702.915.030.974.962	0	0	0	0	0	0	0	247.688.074.596.481	5.52E-66	P36609	NCS2_CAEEL	Neuronal calcium sensor 2 (NCS-2)		GO:0005509			calcium ion binding [GO:0005509]
TRINITY_DN17099_c0_g1_i5	0.663482701	34.277.730.005.425	12.142.546.225.584	0	0.366501605	0.608663532	521.382.847.490.622	177.184.603.688.371	478.342.032.950.729	0.295359431	100.539.012.662.861	0.267352272	130.458.206.761.045	0	0.823522337	116.720.092.238.477	278.582.725.130.434	6.69E-22	Q8BFZ9	ERLN2_MOUSE	Erlin-2 (Endoplasmic reticulum lipid raft-associated protein 2) (Stomatin-prohibitin-flotillin-HflC/K domain-containing protein 2) (SPFH domain-containing protein 2)		GO:0005783; GO:0005789; GO:0005829; GO:0005886; GO:0008203; GO:0015485; GO:0016021; GO:0030433; GO:0031625; GO:0032933; GO:0032991; GO:0045121; GO:0045541; GO:0045717	cholesterol metabolic process [GO:0008203]; negative regulation of cholesterol biosynthetic process [GO:0045541]; negative regulation of fatty acid biosynthetic process [GO:0045717]; SREBP signaling pathway [GO:0032933]; ubiquitin-dependent ERAD pathway [GO:0030433]	cytosol [GO:0005829]; endoplasmic reticulum [GO:0005783]; endoplasmic reticulum membrane [GO:0005789]; integral component of membrane [GO:0016021]; membrane raft [GO:0045121]; plasma membrane [GO:0005886]; protein-containing complex [GO:0032991]	cholesterol binding [GO:0015485]; ubiquitin protein ligase binding [GO:0031625]
TRINITY_DN13321_c0_g1_i3	343.629.522.710.452	106.377.180.379.594	883.178.703.707.092	0.473933316	209.990.732.296.026	0.500886083	279.664.121.840.383	352.962.145.188.913	226.715.094.372.588	315.804.483.103.881	329.428.237.853.592	174.052.860.671.877	0.415406024	167.824.236.848.059	85.129.414.696.832	692.485.931.783.882	0	1.90E-33	Q9SJD4	LACS8_ARATH	Long chain acyl-CoA synthetase 8 (EC 6.2.1.3)	6.2.1.3	GO:0004467; GO:0005524; GO:0005783; GO:0005794; GO:0006631; GO:0009941; GO:0102391	fatty acid metabolic process [GO:0006631]	chloroplast envelope [GO:0009941]; endoplasmic reticulum [GO:0005783]; Golgi apparatus [GO:0005794]	ATP binding [GO:0005524]; decanoate-CoA ligase activity [GO:0102391]; long-chain fatty acid-CoA ligase activity [GO:0004467]
TRINITY_DN11923_c0_g1_i1	0	0	0	0	0	0	684.869.558.580.512	0	446.252.909.272.163	0	0	0	0	0	0	395.081.767.342.189	0	1.55E-36	P46436	GST1_ASCSU	Glutathione S-transferase 1 (EC 2.5.1.18) (GST class-sigma)	2.5.1.18	GO:0004364; GO:0004602; GO:0005737; GO:0005903; GO:0055114; GO:0098869	cellular oxidant detoxification [GO:0098869]; oxidation-reduction process [GO:0055114]	brush border [GO:0005903]; cytoplasm [GO:0005737]	glutathione peroxidase activity [GO:0004602]; glutathione transferase activity [GO:0004364]
TRINITY_DN17856_c2_g1_i4	0.250608379	0	0	0	0	0	200.521.841.093.695	0	122.800.006.934.959	0	0	0	0	0	0	168.296.768.538.114	0	1.41E-15	Q3ZD69	LMNA_PIG	Prelamin-A/C [Cleaved into: Lamin-A/C]		GO:0005198; GO:0005634; GO:0005635; GO:0005652; GO:0005654; GO:0005882; GO:0034504; GO:0090343; GO:1903243	negative regulation of cardiac muscle hypertrophy in response to stress [GO:1903243]; positive regulation of cell aging [GO:0090343]; protein localization to nucleus [GO:0034504]	intermediate filament [GO:0005882]; nuclear envelope [GO:0005635]; nuclear lamina [GO:0005652]; nucleoplasm [GO:0005654]; nucleus [GO:0005634]	structural molecule activity [GO:0005198]
TRINITY_DN16994_c0_g1_i2	0	1.191.292.686.669	0	146.284.305.783.302	0	0.513676277	107.505.291.711.719	101.318.796.918.296	248.354.633.879.874	121.640.345.313.227	289.871.659.186.961	0.907738279	0.546064622	0.703855534	143.925.158.470.249	238.310.467.569.778	13.104.169.596.292	1.60E-134	Q0VCX2	BIP_BOVIN	Endoplasmic reticulum chaperone BiP (EC 3.6.4.10) (78 kDa glucose-regulated protein) (GRP-78) (Binding-immunoglobulin protein) (BiP) (Heat shock protein 70 family protein 5) (HSP70 family protein 5) (Heat shock protein family A member 5) (Immunoglobulin heavy chain-binding protein)	3.6.4.10	GO:0005524; GO:0005634; GO:0005737; GO:0005739; GO:0005788; GO:0005793; GO:0005829; GO:0005886; GO:0006983; GO:0006986; GO:0008180; GO:0009986; GO:0016020; GO:0016887; GO:0019904; GO:0021589; GO:0021680; GO:0030176; GO:0030335; GO:0030433; GO:0030496; GO:0030512; GO:0030968; GO:0031072; GO:0031398; GO:0031625; GO:0034605; GO:0034620; GO:0034663; GO:0035437; GO:0042026; GO:0042149; GO:0042623; GO:…	cellular response to glucose starvation [GO:0042149]; cellular response to heat [GO:0034605]; cellular response to interleukin-4 [GO:0071353]; cellular response to unfolded protein [GO:0034620]; cerebellar Purkinje cell layer development [GO:0021680]; cerebellum structural organization [GO:0021589]; chaperone cofactor-dependent protein refolding [GO:0051085]; endoplasmic reticulum unfolded protei…	cell surface [GO:0009986]; COP9 signalosome [GO:0008180]; cytoplasm [GO:0005737]; cytosol [GO:0005829]; endoplasmic reticulum chaperone complex [GO:0034663]; endoplasmic reticulum-Golgi intermediate compartment [GO:0005793]; endoplasmic reticulum lumen [GO:0005788]; integral component of endoplasmic reticulum membrane [GO:0030176]; intracellular membrane-bounded organelle [GO:0043231]; membrane […	ATPase activity [GO:0016887]; ATPase activity, coupled [GO:0042623]; ATP binding [GO:0005524]; heat shock protein binding [GO:0031072]; misfolded protein binding [GO:0051787]; protein domain specific binding [GO:0019904]; protein folding chaperone [GO:0044183]; ribosome binding [GO:0043022]; ubiquitin protein ligase binding [GO:0031625]; unfolded protein binding [GO:0051082]
TRINITY_DN14926_c0_g1_i3	0	0	0	0	0	0	189.672.554.700.067	0.190484957	474.523.689.901.764	0	0.787897983	0	0	0	0	203.729.732.294.492	0	4.64E-89	B7IFW5	MTNA_THEAB	Methylthioribose-1-phosphate isomerase (M1Pi) (MTR-1-P isomerase) (EC 5.3.1.23) (S-methyl-5-thioribose-1-phosphate isomerase)	5.3.1.23	GO:0019284; GO:0019509; GO:0046523	L-methionine salvage from methylthioadenosine [GO:0019509]; L-methionine salvage from S-adenosylmethionine [GO:0019284]		S-methyl-5-thioribose-1-phosphate isomerase activity [GO:0046523]
TRINITY_DN17826_c1_g2_i1	0	0.94323487	0	0	0.607585481	0	256.847.086.408.506	0.129544311	455.318.455.726.794	33.350.938.833.304	0.234744493	145.287.788.711.258	0.133645944	0	0.246189016	0	0.318311159	2.74E-26	D3YXG0	HMCN1_MOUSE	Hemicentin-1 (Fibulin-6) (FIBL-6)		GO:0005201; GO:0005509; GO:0005576; GO:0005604; GO:0005913; GO:0005938; GO:0007049; GO:0007156; GO:0007157; GO:0009617; GO:0030054; GO:0032154; GO:0038023; GO:0042803; GO:0050839; GO:0051301; GO:0062023	cell cycle [GO:0007049]; cell division [GO:0051301]; heterophilic cell-cell adhesion via plasma membrane cell adhesion molecules [GO:0007157]; homophilic cell adhesion via plasma membrane adhesion molecules [GO:0007156]; response to bacterium [GO:0009617]	basement membrane [GO:0005604]; cell-cell adherens junction [GO:0005913]; cell cortex [GO:0005938]; cell junction [GO:0030054]; cleavage furrow [GO:0032154]; collagen-containing extracellular matrix [GO:0062023]; extracellular region [GO:0005576]	calcium ion binding [GO:0005509]; cell adhesion molecule binding [GO:0050839]; extracellular matrix structural constituent [GO:0005201]; protein homodimerization activity [GO:0042803]; signaling receptor activity [GO:0038023]
TRINITY_DN7924_c0_g1_i1	0.280966931	120.454.256.207.262	0.417902485	0.682530083	138.668.044.679.181	0.480034596	483.308.934.495.122	10.766.069.301.525	290.051.893.479.467	10.096.049.925.922	165.593.174.119.823	211.265.729.527.355	0.327417061	0.301193686	0.484414536	0.992529843	116.666.587.366.078	5.47E-25	Q7KRI2	LOLAL_DROME	Longitudinals lacking protein-like (Lola-like protein) (Protein Batman)		GO:0000794; GO:0001700; GO:0003677; GO:0005634; GO:0005700; GO:0006342; GO:0006357; GO:0007426; GO:0007435; GO:0009953; GO:0016458; GO:0031208; GO:0031519; GO:0035167; GO:0042803; GO:0045892; GO:0045893; GO:0045944	chromatin silencing [GO:0006342]; dorsal/ventral pattern formation [GO:0009953]; embryonic development via the syncytial blastoderm [GO:0001700]; gene silencing [GO:0016458]; larval lymph gland hemopoiesis [GO:0035167]; negative regulation of transcription, DNA-templated [GO:0045892]; positive regulation of transcription, DNA-templated [GO:0045893]; positive regulation of transcription by RNA pol…	condensed nuclear chromosome [GO:0000794]; nucleus [GO:0005634]; PcG protein complex [GO:0031519]; polytene chromosome [GO:0005700]	DNA binding [GO:0003677]; POZ domain binding [GO:0031208]; protein homodimerization activity [GO:0042803]
TRINITY_DN9584_c0_g1_i1	0	0	0.419247641	0	0.590528197	0	186.904.715.347.689	0	154.294.763.917.495	0.703224841	0.728308948	0.749081178	0	0	0	0	0	7.62E-16	Q9VJE5	CL190_DROME	Restin homolog (Cytoplasmic linker protein 190) (Microtubule-binding protein 190) (d-CLIP-190)		GO:0000776; GO:0003779; GO:0005794; GO:0005875; GO:0005876; GO:0007017; GO:0007349; GO:0008017; GO:0030424; GO:0035371; GO:0044295; GO:0045169; GO:0051010; GO:0070854	cellularization [GO:0007349]; microtubule-based process [GO:0007017]	axon [GO:0030424]; axonal growth cone [GO:0044295]; fusome [GO:0045169]; Golgi apparatus [GO:0005794]; kinetochore [GO:0000776]; microtubule associated complex [GO:0005875]; microtubule plus-end [GO:0035371]; spindle microtubule [GO:0005876]	actin binding [GO:0003779]; microtubule binding [GO:0008017]; microtubule plus-end binding [GO:0051010]; myosin VI heavy chain binding [GO:0070854]
TRINITY_DN11782_c0_g1_i3	15.900.069.253.362	0.881575316	3.111.353.126.225	0	138.586.701.248.403	130.004.214.258.951	442.408.639.138.115	0.385150652	215.158.897.489.883	265.168.124.876.562	25.639.573.113.554	255.300.181.877.589	102.972.435.157.208	244.906.697.345.924	126.618.825.200.468	238.452.563.691.186	0	8.22E-55	Q20140	KAD1_CAEEL	Adenylate kinase isoenzyme 1 (AK 1) (EC 2.7.4.3) (ATP-AMP transphosphorylase 1) (ATP:AMP phosphotransferase) (Adenylate monophosphate kinase)	2.7.4.3	GO:0004017; GO:0004550; GO:0005524; GO:0005737; GO:0006172; GO:0009142; GO:0046033; GO:0046034	ADP biosynthetic process [GO:0006172]; AMP metabolic process [GO:0046033]; ATP metabolic process [GO:0046034]; nucleoside triphosphate biosynthetic process [GO:0009142]	cytoplasm [GO:0005737]	adenylate kinase activity [GO:0004017]; ATP binding [GO:0005524]; nucleoside diphosphate kinase activity [GO:0004550]
TRINITY_DN12892_c0_g1_i1	0.847711461	0.539536632	188.433.187.178.125	17.772.483.333.127	0.749524172	180.269.001.690.248	66.730.251.793.676	715.467.771.234.754	82.848.216.613.312	296.333.181.013.729	0.592855741	116.184.227.506.604	363.480.739.633.188	189.583.362.989.096	105.365.223.032.123	213.032.256.676.219	198.820.277.306.344	1.80E-39	Q9VVS4	MED11_DROME	Mediator of RNA polymerase II transcription subunit 11 (Mediator complex subunit 11) (dMED21)		GO:0003712; GO:0003713; GO:0005634; GO:0006357; GO:0006366; GO:0007406; GO:0016592	negative regulation of neuroblast proliferation [GO:0007406]; regulation of transcription by RNA polymerase II [GO:0006357]; transcription by RNA polymerase II [GO:0006366]	mediator complex [GO:0016592]; nucleus [GO:0005634]	transcription coactivator activity [GO:0003713]; transcription coregulator activity [GO:0003712]
TRINITY_DN17890_c2_g1_i5	26.087.331.191.504	209.744.335.809.506	301.242.992.229.343	365.860.240.553.446	146.016.596.319.391	17.073.763.009.293	609.867.650.952.095	644.985.337.178.011	639.867.902.352.346	222.420.022.306.416	204.892.084.120.685	281.589.880.542.326	297.554.420.482.219	195.076.125.210.595	317.342.252.226.903	243.165.084.822.173	216.047.038.264.256	1.36E-104	Q9PU85	PIM3_COTJA	Serine/threonine-protein kinase pim-3 (EC 2.7.11.1) (qpim)	2.7.11.1	GO:0004674; GO:0005524; GO:0005737; GO:0043066	negative regulation of apoptotic process [GO:0043066]	cytoplasm [GO:0005737]	ATP binding [GO:0005524]; protein serine/threonine kinase activity [GO:0004674]
TRINITY_DN17706_c0_g1_i2	0	0	0.367540704	0.28533381	0.424410793	1,20E+09	293.123.951.514.397	272.320.680.843.294	227.516.395.299.545	0.00010161	0.000187449	0	0.953522338	0	2,54E+08	0	2,22E+09	6.36E-107	Q14624	ITIH4_HUMAN	Inter-alpha-trypsin inhibitor heavy chain H4 (ITI heavy chain H4) (ITI-HC4) (Inter-alpha-inhibitor heavy chain 4) (Inter-alpha-trypsin inhibitor family heavy chain-related protein) (IHRP) (Plasma kallikrein sensitive glycoprotein 120) (Gp120) (PK-120) [Cleaved into: 70 kDa inter-alpha-trypsin inhibitor heavy chain H4; 35 kDa inter-alpha-trypsin inhibitor heavy chain H4]		GO:0002576; GO:0004866; GO:0004867; GO:0005576; GO:0005886; GO:0006953; GO:0030212; GO:0031089; GO:0034097; GO:0062023; GO:0070062; GO:0072562	acute-phase response [GO:0006953]; hyaluronan metabolic process [GO:0030212]; platelet degranulation [GO:0002576]; response to cytokine [GO:0034097]	blood microparticle [GO:0072562]; collagen-containing extracellular matrix [GO:0062023]; extracellular exosome [GO:0070062]; extracellular region [GO:0005576]; plasma membrane [GO:0005886]; platelet dense granule lumen [GO:0031089]	endopeptidase inhibitor activity [GO:0004866]; serine-type endopeptidase inhibitor activity [GO:0004867]
TRINITY_DN12681_c0_g1_i5	0	0	0.876265957	151.904.803.113.621	0	0	198.846.761.351.334	8.394.488.144.012	942.218.070.577.936	0	0	0	0.062654709	0	0	0	0	1.62E-11	Q17QM8	DUS14_BOVIN	Dual specificity protein phosphatase 14 (EC 3.1.3.16) (EC 3.1.3.48)	3.1.3.16; 3.1.3.48	GO:0004725; GO:0017017			MAP kinase tyrosine/serine/threonine phosphatase activity [GO:0017017]; protein tyrosine phosphatase activity [GO:0004725]
TRINITY_DN4633_c0_g1_i1	0	0	0	0.489192444	8,20E+08	0	122.189.811.436.495	0.637085742	0.61107792	0	4,50E+08	0	0	3,68E+04	0	113.052.423.001.144	0	3.76E-38	Q8IYA7	MKX_HUMAN	Homeobox protein Mohawk		GO:0000981; GO:0005634; GO:0007517; GO:0043565	muscle organ development [GO:0007517]	nucleus [GO:0005634]	DNA-binding transcription factor activity, RNA polymerase II-specific [GO:0000981]; sequence-specific DNA binding [GO:0043565]
TRINITY_DN15247_c0_g1_i1	0	0.182382659	0	191.043.506.466.709	0	0	187.006.042.244.551	0.803818915	156.022.825.734.132	0	1,02E+09	0	0	0.115871651	0	0.384702266	0.046227784	5.66E-23	P56273	MDM2_XENLA	E3 ubiquitin-protein ligase Mdm2 (EC 2.3.2.27) (Double minute 2 protein) (Xdm2) (RING-type E3 ubiquitin transferase Mdm2) (p53-binding protein Mdm2)	2.3.2.27	GO:0000122; GO:0005654; GO:0005730; GO:0005737; GO:0016567; GO:0016740; GO:0043066; GO:0046872; GO:0071157	negative regulation of apoptotic process [GO:0043066]; negative regulation of cell cycle arrest [GO:0071157]; negative regulation of transcription by RNA polymerase II [GO:0000122]; protein ubiquitination [GO:0016567]	cytoplasm [GO:0005737]; nucleolus [GO:0005730]; nucleoplasm [GO:0005654]	metal ion binding [GO:0046872]; transferase activity [GO:0016740]
TRINITY_DN6219_c0_g1_i1	0.122855914	0	0	278.177.999.996.771	0.162939223	0	32.590.432.153.702	133.641.055.566.224	194.373.158.361.959	0.485677448	0.687368975	0.252573987	0	0.34121035	0.303284463	100.370.304.064.768	0.987921198	1.19E-103	Q9WU81	G6PT3_MOUSE	Glucose-6-phosphate exchanger SLC37A2 (Solute carrier family 37 member 2) (cAMP-inducible protein 2)		GO:0006072; GO:0006127; GO:0008643; GO:0015169; GO:0015760; GO:0015794; GO:0030176; GO:0035435; GO:0061513	carbohydrate transport [GO:0008643]; glucose-6-phosphate transport [GO:0015760]; glycerol-3-phosphate metabolic process [GO:0006072]; glycerol-3-phosphate transmembrane transport [GO:0015794]; glycerophosphate shuttle [GO:0006127]; phosphate ion transmembrane transport [GO:0035435]	integral component of endoplasmic reticulum membrane [GO:0030176]	glucose 6-phosphate:inorganic phosphate antiporter activity [GO:0061513]; glycerol-3-phosphate transmembrane transporter activity [GO:0015169]
TRINITY_DN13152_c1_g1_i2	10.220.566.499.822	130.100.381.362.592	0.567968823	0	122.424.300.628.465	361.024.672.457.565	150.678.060.845.557	30.406.947.146.579	286.970.011.353.543	109.032.700.923.028	0	18.714.436.641.748	0.365199325	189.238.648.094.065	0	0	0.684888632	1.14E-12	Q05024	TRI1_YEAST	Protein TRI1		GO:0005634; GO:0005730; GO:0005737		cytoplasm [GO:0005737]; nucleolus [GO:0005730]; nucleus [GO:0005634]
TRINITY_DN13845_c0_g1_i1	235.342.415.042.252	202.309.203.042.691	121.441.017.060.421	116.067.641.784.668	11.702.941.186.598	245.636.784.079.126	832.377.579.789.723	462.226.919.652.175	359.409.547.548.735	116.452.943.145.473	0.595614992	220.475.599.228.642	0.845927164	298.992.910.941.628	162.965.894.912.832	179.775.517.763.858	16.108.442.153.544	2.52E-38	Q8BMC4	NOP9_MOUSE	Nucleolar protein 9 (Pumilio domain-containing protein NOP9)		GO:0003723			RNA binding [GO:0003723]
TRINITY_DN7759_c0_g1_i1	0	0	0	0.467214768	0	139.381.241.614.806	41.417.672.496.673	386.109.714.422.452	276.137.884.775.368	0	0	0	0	0	0	0	0	1.43E-12	Q6NUC1	CNFNA_XENLA	Cornifelin homolog A
TRINITY_DN17637_c0_g1_i2	0	0	0	0	0	0.959270462	793.515.420.822.717	23.996.132.031.674	433.811.463.132.158	0	0	0.899435381	0	0	0	0	0	3.44E-42	Q8VE97	SRSF4_MOUSE	Serine/arginine-rich splicing factor 4 (Splicing factor, arginine/serine-rich 4)		GO:0000381; GO:0002244; GO:0003723; GO:0005634; GO:0016607; GO:0045292; GO:0048025; GO:1990825	hematopoietic progenitor cell differentiation [GO:0002244]; mRNA cis splicing, via spliceosome [GO:0045292]; negative regulation of mRNA splicing, via spliceosome [GO:0048025]; regulation of alternative mRNA splicing, via spliceosome [GO:0000381]	nuclear speck [GO:0016607]; nucleus [GO:0005634]	RNA binding [GO:0003723]; sequence-specific mRNA binding [GO:1990825]
TRINITY_DN13321_c0_g1_i1	0	104.717.341.775.071	0	339.211.003.607.506	0	0	530.641.742.118.473	459.788.374.824.387	246.697.715.421.232	0.622981247	0	461.276.516.303.104	0	0	0.466631982	0	0	3.89E-33	Q9SJD4	LACS8_ARATH	Long chain acyl-CoA synthetase 8 (EC 6.2.1.3)	6.2.1.3	GO:0004467; GO:0005524; GO:0005783; GO:0005794; GO:0006631; GO:0009941; GO:0102391	fatty acid metabolic process [GO:0006631]	chloroplast envelope [GO:0009941]; endoplasmic reticulum [GO:0005783]; Golgi apparatus [GO:0005794]	ATP binding [GO:0005524]; decanoate-CoA ligase activity [GO:0102391]; long-chain fatty acid-CoA ligase activity [GO:0004467]
TRINITY_DN13891_c0_g1_i1	0	58.488.189.401.368	0	0	0	0	65.906.555.700.002	423.427.626.571.557	355.915.798.936.057	0	0	0	0	0	0	0	0	1.21E-36	Q9NVV5	AIG1_HUMAN	Androgen-induced gene 1 protein (AIG-1)		GO:0016020; GO:0016021; GO:0016787; GO:0042758	long-chain fatty acid catabolic process [GO:0042758]	integral component of membrane [GO:0016021]; membrane [GO:0016020]	hydrolase activity [GO:0016787]
TRINITY_DN16129_c0_g6_i1	0.127530963	0.852272631	0.106305669	0	0	0.828129506	338.305.990.409.668	164.737.732.599.803	564.332.922.303.993	0	0	0	0	0	0	0	0.128189333	2.85E-42	Q8I6K0	PPAF3_HOLDI	Phenoloxidase-activating factor 3 (EC 3.4.21.-) (Prophenoloxidase-activating factor III) (Serine protease-like protein PPAF-3) [Cleaved into: Phenoloxidase-activating factor 3 light chain; Phenoloxidase-activating factor 3 heavy chain]	3.4.21.-	GO:0004175; GO:0004252; GO:0005576; GO:0045087; GO:0046872	innate immune response [GO:0045087]	extracellular region [GO:0005576]	endopeptidase activity [GO:0004175]; metal ion binding [GO:0046872]; serine-type endopeptidase activity [GO:0004252]
TRINITY_DN17845_c1_g2_i13	0.679484016	261.107.838.102.678	0	0	0.007249019	0.497969585	260.207.973.590.525	288.389.218.007.551	483.687.099.954.447	0.427636941	0.364616408	0.495219173	0	0.199963822	5,08E+08	0.052545523	0	1.25E-12	Q9UGM3	DMBT1_HUMAN	Deleted in malignant brain tumors 1 protein (Glycoprotein 340) (Gp-340) (Hensin) (Salivary agglutinin) (SAG) (Surfactant pulmonary-associated D-binding protein)		GO:0001530; GO:0003677; GO:0005044; GO:0005576; GO:0005615; GO:0005737; GO:0006898; GO:0007275; GO:0008329; GO:0009897; GO:0015031; GO:0016032; GO:0019898; GO:0030670; GO:0030855; GO:0031012; GO:0035375; GO:0038187; GO:0042589; GO:0043152; GO:0044267; GO:0045087; GO:0048306; GO:0050829; GO:0050830; GO:0051607; GO:0061844; GO:0070062; GO:0070891; GO:1904399	antimicrobial humoral immune response mediated by antimicrobial peptide [GO:0061844]; cellular protein metabolic process [GO:0044267]; defense response to Gram-negative bacterium [GO:0050829]; defense response to Gram-positive bacterium [GO:0050830]; defense response to virus [GO:0051607]; epithelial cell differentiation [GO:0030855]; induction of bacterial agglutination [GO:0043152]; innate immu…	cytoplasm [GO:0005737]; external side of plasma membrane [GO:0009897]; extracellular exosome [GO:0070062]; extracellular matrix [GO:0031012]; extracellular region [GO:0005576]; extracellular space [GO:0005615]; extrinsic component of membrane [GO:0019898]; phagocytic vesicle membrane [GO:0030670]; zymogen granule membrane [GO:0042589]	calcium-dependent protein binding [GO:0048306]; DNA binding [GO:0003677]; heparan sulfate binding [GO:1904399]; lipopolysaccharide binding [GO:0001530]; lipoteichoic acid binding [GO:0070891]; pattern recognition receptor activity [GO:0038187]; scavenger receptor activity [GO:0005044]; signaling pattern recognition receptor activity [GO:0008329]; zymogen binding [GO:0035375]
TRINITY_DN9709_c0_g1_i1	0.45102464	0.646470387	1,43E+08	0	0	0.439265342	0.879601734	0.725111019	0.939690367	0	0	0	0	0	0	0	1,47E+06	3.01E-47	O35738	KLF12_MOUSE	Krueppel-like factor 12 (Transcriptional repressor AP-2rep)		GO:0000122; GO:0000977; GO:0000981; GO:0001227; GO:0003677; GO:0003700; GO:0005634; GO:0005654; GO:0005829; GO:0006355; GO:0006357; GO:0045944; GO:0046872	negative regulation of transcription by RNA polymerase II [GO:0000122]; positive regulation of transcription by RNA polymerase II [GO:0045944]; regulation of transcription, DNA-templated [GO:0006355]; regulation of transcription by RNA polymerase II [GO:0006357]	cytosol [GO:0005829]; nucleoplasm [GO:0005654]; nucleus [GO:0005634]	DNA binding [GO:0003677]; DNA-binding transcription factor activity [GO:0003700]; DNA-binding transcription factor activity, RNA polymerase II-specific [GO:0000981]; DNA-binding transcription repressor activity, RNA polymerase II-specific [GO:0001227]; metal ion binding [GO:0046872]; RNA polymerase II regulatory region sequence-specific DNA binding [GO:0000977]
TRINITY_DN16458_c0_g1_i3	0	0.576964442	0	0	0.618925888	0	11.804.709.276.287	0.718411775	0.441225939	0	0	0	0	0	0	0	0	4.14E-125	Q9Y345	SC6A5_HUMAN	Sodium- and chloride-dependent glycine transporter 2 (GlyT-2) (GlyT2) (Solute carrier family 6 member 5)		GO:0005886; GO:0007268; GO:0015375; GO:0016021; GO:0046872; GO:0060012; GO:0098690; GO:0099056; GO:1903804	chemical synaptic transmission [GO:0007268]; glycine import across plasma membrane [GO:1903804]; synaptic transmission, glycinergic [GO:0060012]	glycinergic synapse [GO:0098690]; integral component of membrane [GO:0016021]; integral component of presynaptic membrane [GO:0099056]; plasma membrane [GO:0005886]	glycine:sodium symporter activity [GO:0015375]; metal ion binding [GO:0046872]
TRINITY_DN16725_c0_g3_i1	260.126.331.493.664	298.009.718.319.729	260.199.435.470.614	222.508.924.907.164	372.595.532.318.647	318.626.450.211.162	600.746.377.533.584	495.183.532.154.452	507.580.592.422.827	263.254.710.458.866	225.584.819.776.854	278.086.694.778.054	23.422.856.326.543	22.155.268.439.316	218.331.966.866.411	244.394.443.444.347	251.010.447.473.013	7.20E-54	D4A929	WDR81_RAT	WD repeat-containing protein 81		GO:0000421; GO:0005739; GO:0005765; GO:0005829; GO:0006511; GO:0007005; GO:0010923; GO:0031313; GO:0031901; GO:0031902; GO:0035014; GO:0035973; GO:0043551; GO:0045022; GO:0050821; GO:0070530	aggrephagy [GO:0035973]; early endosome to late endosome transport [GO:0045022]; mitochondrion organization [GO:0007005]; negative regulation of phosphatase activity [GO:0010923]; protein stabilization [GO:0050821]; regulation of phosphatidylinositol 3-kinase activity [GO:0043551]; ubiquitin-dependent protein catabolic process [GO:0006511]	autophagosome membrane [GO:0000421]; cytosol [GO:0005829]; early endosome membrane [GO:0031901]; extrinsic component of endosome membrane [GO:0031313]; late endosome membrane [GO:0031902]; lysosomal membrane [GO:0005765]; mitochondrion [GO:0005739]	K63-linked polyubiquitin modification-dependent protein binding [GO:0070530]; phosphatidylinositol 3-kinase regulator activity [GO:0035014]
TRINITY_DN15206_c0_g1_i2	405.200.650.872.782	884.905.965.459.449	496.693.719.482.759	4.997.007.760.942	111.910.102.591.171	591.328.128.774.567	163.576.537.051.656	872.704.518.432.988	142.458.116.824.781	471.116.307.350.052	324.543.123.303.514	59.192.758.348.157	30.753.921.691.782	344.024.342.730.781	750.177.791.375.247	433.289.063.241.788	363.423.687.331.753	1.44E-26	Q7ZW78	RN181_DANRE	E3 ubiquitin-protein ligase RNF181 (EC 2.3.2.27) (RING finger protein 181) (RING-type E3 ubiquitin transferase RNF181)	2.3.2.27	GO:0005737; GO:0016567; GO:0046872; GO:0061630	protein ubiquitination [GO:0016567]	cytoplasm [GO:0005737]	metal ion binding [GO:0046872]; ubiquitin protein ligase activity [GO:0061630]
TRINITY_DN15954_c0_g1_i1	800.944.953.384.539	532.409.268.591.282	273.887.456.036.318	833.623.968.126.757	245.045.199.953.013	108.605.127.796.336	159.512.998.330.339	744.121.553.114.796	327.048.486.808.608	566.433.852.698.459	656.678.360.542.767	437.824.990.121.208	629.090.933.132.418	568.965.859.526.149	384.970.846.590.693	963.115.862.871.615	675.557.284.234.207	2.09E-29	Q8BVY0	RL1D1_MOUSE	Ribosomal L1 domain-containing protein 1		GO:0000470; GO:0003723; GO:0003730; GO:0005730; GO:0030686; GO:0032880; GO:0042981; GO:0048027; GO:2000772	maturation of LSU-rRNA [GO:0000470]; regulation of apoptotic process [GO:0042981]; regulation of cellular senescence [GO:2000772]; regulation of protein localization [GO:0032880]	90S preribosome [GO:0030686]; nucleolus [GO:0005730]	mRNA 3'-UTR binding [GO:0003730]; mRNA 5'-UTR binding [GO:0048027]; RNA binding [GO:0003723]
TRINITY_DN13177_c0_g1_i4	19.704.892.915.971	187.388.561.204.141	104.050.121.896.241	150.792.459.063.977	135.082.384.540.742	314.848.473.152.956	676.187.147.746.124	0.466114955	112.856.882.793.556	0.198086491	627.058.815.964.032	239.429.958.514.036	139.983.665.085.343	108.427.551.335.189	339.702.013.232.041	111.826.902.190.667	0.893699922	1.13E-28	Q9U8W7	TL5B_TACTR	Techylectin-5B		GO:0005576; GO:0030246; GO:0046872; GO:0098609	cell-cell adhesion [GO:0098609]	extracellular region [GO:0005576]	carbohydrate binding [GO:0030246]; metal ion binding [GO:0046872]
TRINITY_DN16660_c0_g1_i3	117.435.095.189.171	0.925713673	181.520.358.346.189	114.083.372.504.952	119.018.461.121.964	170.400.869.578.399	422.240.032.146.512	142.657.927.660.856	350.082.276.643.084	135.981.093.201.716	139.261.675.955.633	0	209.043.487.010.404	0	327.158.331.900.632	209.768.973.744.109	23.430.713.875.773	4.57E-25	Q5RC90	NCS1_PONAB	Neuronal calcium sensor 1 (NCS-1) (Frequenin homolog)		GO:0005245; GO:0005509; GO:0005794; GO:0010975; GO:0014069; GO:0030054; GO:0045211; GO:0048471	regulation of neuron projection development [GO:0010975]	cell junction [GO:0030054]; Golgi apparatus [GO:0005794]; perinuclear region of cytoplasm [GO:0048471]; postsynaptic density [GO:0014069]; postsynaptic membrane [GO:0045211]	calcium ion binding [GO:0005509]; voltage-gated calcium channel activity [GO:0005245]
TRINITY_DN16301_c0_g1_i4	129.965.581.325.433	0	2,93E+05	2,73E+05	0	0	136.304.970.729.311	195.505.281.215.832	267.464.188.101.808	0	0.973186408	0.874092697	0	0	509.371.910.726.022	0	165.882.390.812.444	0	Q7PKQ5	ACTN_ANOGA	Alpha-actinin, sarcomeric (F-actin cross-linking protein)		GO:0003779; GO:0005509			actin binding [GO:0003779]; calcium ion binding [GO:0005509]
TRINITY_DN17856_c2_g1_i8	220.170.613.878.063	325.910.400.283.531	0.384528234	101.784.728.355.816	101.285.246.687.614	0	556.104.387.360.184	0.960640805	207.600.999.900.716	0.497125732	0.599692625	111.916.811.385.464	0.54051004	0.410071615	0.327550127	220.504.769.482.851	130.816.594.851.274	8.78E-09	Q03427	LAMC_DROME	Lamin-C (pG-IF)		GO:0005198; GO:0005638; GO:0005652; GO:0006325; GO:0006342; GO:0007112; GO:0016020; GO:0030833; GO:0031081; GO:0034399; GO:0035989; GO:0060415; GO:0070732	chromatin organization [GO:0006325]; chromatin silencing [GO:0006342]; male meiosis cytokinesis [GO:0007112]; muscle tissue morphogenesis [GO:0060415]; nuclear pore distribution [GO:0031081]; regulation of actin filament polymerization [GO:0030833]; tendon development [GO:0035989]	lamin filament [GO:0005638]; membrane [GO:0016020]; nuclear lamina [GO:0005652]; nuclear periphery [GO:0034399]; spindle envelope [GO:0070732]	structural molecule activity [GO:0005198]
TRINITY_DN12733_c0_g1_i1	446.671.218.428.803	448.878.151.030.804	369.664.871.057.312	4.730.207.613.565	509.258.167.699.937	373.972.148.327.258	114.510.869.523.178	506.127.878.708.469	757.660.643.565.372	502.442.251.023.772	499.459.716.803.636	534.853.863.271.892	453.609.732.168.661	461.623.618.154.968	551.330.562.110.043	704.229.490.673.026	110.274.890.712.836	1.27E-33	P0DPD7	EFMT4_HUMAN	EEF1A lysine methyltransferase 4 (EC 2.1.1.-)	2.1.1.-	GO:0008168; GO:0016279			methyltransferase activity [GO:0008168]; protein-lysine N-methyltransferase activity [GO:0016279]
TRINITY_DN17050_c1_g1_i10	0	0.302890555	0.332123608	0	0	0	112.539.634.414.455	0.244578769	0.644052516	0	0	0.661756573	0	0	0	0.229015036	0.926994888	8.13E-21	Q9XYN1	INX2_SCHAM	Innexin inx2 (Innexin-2) (G-Inx2)		GO:0005243; GO:0005886; GO:0005921; GO:0006811; GO:0016021	ion transport [GO:0006811]	gap junction [GO:0005921]; integral component of membrane [GO:0016021]; plasma membrane [GO:0005886]	gap junction channel activity [GO:0005243]
TRINITY_DN17008_c0_g1_i2	109.077.987.360.814	0	0	0	0	0	122.247.656.364.971	0.655610283	0.739836196	0	0	0	200.354.681.539.846	0.943092816	0	13.442.895.198.938	0	1.28E-168	O00567	NOP56_HUMAN	Nucleolar protein 56 (Nucleolar protein 5A)		GO:0001650; GO:0003723; GO:0005654; GO:0005730; GO:0005732; GO:0005737; GO:0006364; GO:0016020; GO:0030515; GO:0031428; GO:0032040; GO:0045296; GO:0070761; GO:1990226	rRNA processing [GO:0006364]	box C/D snoRNP complex [GO:0031428]; cytoplasm [GO:0005737]; fibrillar center [GO:0001650]; membrane [GO:0016020]; nucleolus [GO:0005730]; nucleoplasm [GO:0005654]; pre-snoRNP complex [GO:0070761]; small nucleolar ribonucleoprotein complex [GO:0005732]; small-subunit processome [GO:0032040]	cadherin binding [GO:0045296]; histone methyltransferase binding [GO:1990226]; RNA binding [GO:0003723]; snoRNA binding [GO:0030515]
TRINITY_DN14898_c0_g1_i2	0.431179802	0	0	0.268515732	0.238334449	0	127.034.706.677.276	0.096110365	101.801.036.162.764	0	0.218650287	0.093166442	0	138.447.709.053.724	0.618548184	0.205349283	0.273309332	8.24E-06	Q5F3N5	KLH14_CHICK	Kelch-like protein 14		GO:0005783; GO:0005789; GO:0005829; GO:0043005; GO:0043025		cytosol [GO:0005829]; endoplasmic reticulum [GO:0005783]; endoplasmic reticulum membrane [GO:0005789]; neuronal cell body [GO:0043025]; neuron projection [GO:0043005]
TRINITY_DN15821_c0_g1_i3	379.743.140.060.461	0.004126064	380.365.748.245.398	0.041651696	347.396.022.507.247	386.066.858.344.754	490.346.491.126.246	0.777918886	168.781.038.191.843	419.792.406.026.292	108.758.298.774.824	108.076.856.894.795	1,42E+09	0	286.897.085.128.398	0.45467151	0	1.79E-43	Q9VJZ7	RRP1L_DROME	Ribosomal RNA processing protein 1 homolog (NNP-1 homolog) (RRP1-like protein)		GO:0005634; GO:0006364; GO:0030687; GO:0030688	rRNA processing [GO:0006364]	nucleus [GO:0005634]; preribosome, large subunit precursor [GO:0030687]; preribosome, small subunit precursor [GO:0030688]
TRINITY_DN20225_c0_g1_i1	0.928543735	141.836.240.506.125	340.561.718.161.066	256.968.122.419.698	0.985194372	0.947804196	20.864.596.255.102	568.157.467.627.507	155.068.534.522.229	249.610.670.012.645	298.719.838.459.913	394.516.661.389.629	119.442.768.822.762	137.539.429.800.326	0.458444169	0.758597723	261.334.438.171.269	1.63E-09	Q9W0T1	NU301_DROME	Nucleosome-remodeling factor subunit NURF301 (Enhancer of bithorax) (Nucleosome-remodeling factor 215 kDa subunit) (NURF-215)		GO:0003677; GO:0005634; GO:0006325; GO:0006338; GO:0006351; GO:0006357; GO:0010468; GO:0016589; GO:0016922; GO:0030097; GO:0035064; GO:0035073; GO:0035076; GO:0042766; GO:0045747; GO:0045824; GO:0046426; GO:0046872; GO:0048515; GO:0070577	chromatin organization [GO:0006325]; chromatin remodeling [GO:0006338]; ecdysone receptor-mediated signaling pathway [GO:0035076]; hemopoiesis [GO:0030097]; negative regulation of innate immune response [GO:0045824]; negative regulation of receptor signaling pathway via JAK-STAT [GO:0046426]; nucleosome mobilization [GO:0042766]; positive regulation of Notch signaling pathway [GO:0045747]; pupari…	nucleus [GO:0005634]; NURF complex [GO:0016589]	DNA binding [GO:0003677]; lysine-acetylated histone binding [GO:0070577]; metal ion binding [GO:0046872]; methylated histone binding [GO:0035064]; nuclear receptor binding [GO:0016922]
TRINITY_DN28020_c0_g1_i1	0.842748466	134.094.691.316.707	234.162.584.877.713	212.022.608.184.673	149.027.452.822.562	179.214.438.573.124	157.806.303.060.031	324.675.473.811.656	209.876.280.641.966	199.894.612.930.663	353.633.248.886.183	192.507.658.453.344	21.079.048.740.911	130.032.404.392.121	0.3467375	0.860631335	141.183.182.971.947	2.97E-08	Q74ZH9	GDE1_ASHGO	Glycerophosphodiester phosphodiesterase GDE1 (EC 3.1.4.46)	3.1.4.46	GO:0005737; GO:0008889; GO:0046475; GO:0047389	glycerophospholipid catabolic process [GO:0046475]	cytoplasm [GO:0005737]	glycerophosphocholine phosphodiesterase activity [GO:0047389]; glycerophosphodiester phosphodiesterase activity [GO:0008889]
TRINITY_DN7534_c0_g1_i1	0.744754458	106.652.056.814.683	403.522.035.800.897	281.053.224.802.939	296.322.028.286.722	0.950253302	14.526.743.014.247	3.544.336.909.736	310.938.456.819.766	294.418.422.145.938	15.625.655.183.343	280.703.027.558.713	0.399171355	103.421.121.632.803	0.45962878	0.760557924	0.748599203	5.35E-30	Q8IY37	DHX37_HUMAN	Probable ATP-dependent RNA helicase DHX37 (EC 3.6.4.13) (DEAH box protein 37)	3.6.4.13	GO:0000462; GO:0003723; GO:0005524; GO:0005634; GO:0005654; GO:0005730; GO:0006364; GO:0034459	maturation of SSU-rRNA from tricistronic rRNA transcript (SSU-rRNA, 5.8S rRNA, LSU-rRNA) [GO:0000462]; rRNA processing [GO:0006364]	nucleolus [GO:0005730]; nucleoplasm [GO:0005654]; nucleus [GO:0005634]	ATP binding [GO:0005524]; ATP-dependent 3'-5' RNA helicase activity [GO:0034459]; RNA binding [GO:0003723]
TRINITY_DN17346_c0_g1_i1	276.190.351.113.162	210.942.143.035.515	139.668.806.854.936	594.485.025.972.657	463.981.233.814.366	657.811.634.326.495	117.608.709.422.806	102.231.779.051.052	119.761.349.319.526	173.239.160.073.512	832.724.971.504.133	550.983.482.582.626	723.710.586.790.952	23.864.379.770.295	795.443.588.574.704	564.102.054.946.631	124.001.887.102.099	0	Q9BLC5	HSP83_BOMMO	Heat shock protein 83 (BmHSP90)		GO:0005524; GO:0005737; GO:0006457; GO:0051082	protein folding [GO:0006457]	cytoplasm [GO:0005737]	ATP binding [GO:0005524]; unfolded protein binding [GO:0051082]
TRINITY_DN14060_c0_g1_i1	732.762.649.055.033	699.565.186.225.126	5.686.825.183.766	540.341.661.595.131	603.208.430.463.268	687.781.232.873.501	299.656.737.955.605	154.035.278.164.084	153.983.832.293.604	135.848.892.995.777	913.018.630.598.896	135.061.392.963.508	803.545.235.337.542	982.470.433.091.514	109.158.477.263.203	713.906.519.100.066	778.875.687.147.168	1.29E-163	A3KP59	RIOX1_DANRE	Ribosomal oxygenase 1 (Bifunctional lysine-specific demethylase and histidyl-hydroxylase NO66) (EC 1.14.11.-) (EC 1.14.11.27) (Histone lysine demethylase NO66)	1.14.11.-; 1.14.11.27	GO:0005506; GO:0005634; GO:0005654; GO:0005730; GO:0016706; GO:0032453; GO:0034720; GO:0045668; GO:0045892; GO:0051864; GO:0070544	histone H3-K36 demethylation [GO:0070544]; histone H3-K4 demethylation [GO:0034720]; negative regulation of osteoblast differentiation [GO:0045668]; negative regulation of transcription, DNA-templated [GO:0045892]	nucleolus [GO:0005730]; nucleoplasm [GO:0005654]; nucleus [GO:0005634]	2-oxoglutarate-dependent dioxygenase activity [GO:0016706]; histone demethylase activity (H3-K36 specific) [GO:0051864]; histone demethylase activity (H3-K4 specific) [GO:0032453]; iron ion binding [GO:0005506]
TRINITY_DN9686_c0_g1_i1	159.813.390.351.604	165.840.348.711.357	202.718.862.655.706	148.589.614.752.374	184.308.301.104.084	13.298.506.314.563	536.705.019.387.509	354.299.417.292.627	415.300.026.882.656	291.167.611.216.747	194.378.931.403.206	319.029.929.059.782	193.657.771.116.043	218.710.240.830.026	188.682.711.169.651	177.396.285.360.373	174.606.974.119.115	6.39E-162	Q66J74	TFP11_XENLA	Tuftelin-interacting protein 11 (Septin and tuftelin-interacting protein 1) (STIP-1)		GO:0003676; GO:0005681; GO:0006397; GO:0008380	mRNA processing [GO:0006397]; RNA splicing [GO:0008380]	spliceosomal complex [GO:0005681]	nucleic acid binding [GO:0003676]
TRINITY_DN10497_c0_g1_i1	912.324.211.205.039	533.260.284.073.417	103.984.524.610.231	103.052.849.094.411	493.870.047.144.536	902.740.637.091.595	554.921.583.144.237	13.797.597.255.758	182.471.778.607.389	125.127.829.412.024	125.005.241.466.744	142.903.359.484.436	14.569.754.453.643	134.447.458.122.644	919.257.559.233.865	570.418.443.158.781	104.803.888.382.897	1.01E-33	Q02427	RBP1_DROME	RNA-binding protein 1		GO:0000381; GO:0001178; GO:0003723; GO:0003729; GO:0005634; GO:0008380; GO:0010468; GO:0016607; GO:0031440; GO:0035327; GO:0045292	mRNA cis splicing, via spliceosome [GO:0045292]; regulation of alternative mRNA splicing, via spliceosome [GO:0000381]; regulation of gene expression [GO:0010468]; regulation of mRNA 3'-end processing [GO:0031440]; regulation of transcriptional start site selection at RNA polymerase II promoter [GO:0001178]; RNA splicing [GO:0008380]	nuclear speck [GO:0016607]; nucleus [GO:0005634]; transcriptionally active chromatin [GO:0035327]	mRNA binding [GO:0003729]; RNA binding [GO:0003723]
TRINITY_DN12922_c0_g1_i2	190.618.893.984.193	382.590.376.662.512	285.332.286.156.079	113.544.374.504.521	131.191.533.751.671	217.634.740.129.204	290.327.786.789.265	587.227.325.788.169	322.187.952.849.712	616.393.631.880.431	317.317.658.614.954	101.911.382.601.721	232.339.143.946.006	365.356.141.488.751	491.956.983.110.546	10.043.959.947.674	441.973.706.965.477	4.02E-43	Q4V842	GPTC4_XENLA	G patch domain-containing protein 4		GO:0003676			nucleic acid binding [GO:0003676]
TRINITY_DN9952_c0_g1_i2	0	130.869.647.288.207	0	0	0	0.678703271	361.294.959.398.172	182.664.832.636.448	220.916.819.102.842	12.335.218.837.302	0.767235054	796.573.081.250.126	121.169.811.553.568	0	0.903120576	0	0.649723366	1.46E-18	P16866	H2A4_VOLCA	Histone H2A-IV		GO:0000786; GO:0003677; GO:0005634; GO:0046982		nucleosome [GO:0000786]; nucleus [GO:0005634]	DNA binding [GO:0003677]; protein heterodimerization activity [GO:0046982]
TRINITY_DN27659_c0_g1_i1	128.440.274.195.624	237.067.940.905.366	306.915.773.013.516	129.254.424.240.924	124.920.070.748.324	0.655522331	201.090.518.538.395	774.257.554.880.831	278.470.635.969.742	487.443.548.108.996	401.225.602.345.909	633.731.093.817.531	174.397.324.571.479	150.615.073.750.446	221.949.084.488.818	157.398.885.919.749	189.351.563.044.729	1.81E-18	A9X4T1	CHD1_BOMMO	Chromodomain-helicase-DNA-binding protein 1 (CHD-1) (EC 3.6.4.12) (ATP-dependent helicase CHD1)	3.6.4.12	GO:0003677; GO:0004386; GO:0005524; GO:0005634; GO:0005694; GO:0006325	chromatin organization [GO:0006325]	chromosome [GO:0005694]; nucleus [GO:0005634]	ATP binding [GO:0005524]; DNA binding [GO:0003677]; helicase activity [GO:0004386]
TRINITY_DN17008_c0_g3_i1	46.437.346.396.449	784.859.410.523.839	134.812.081.618.315	449.670.818.629.295	632.697.612.131.969	58.682.293.805.141	110.394.665.289.046	275.474.481.746.561	748.677.048.434.394	16.358.032.546.487	139.209.938.631.851	22.271.933.053.849	67.796.244.459.741	5.140.492.053	576.319.997.903.757	657.132.390.674.265	493.984.384.924.483	3.07E-47	Q5R5Q2	SRRM1_PONAB	Serine/arginine repetitive matrix protein 1		GO:0003677; GO:0003723; GO:0005681; GO:0006397; GO:0008380	mRNA processing [GO:0006397]; RNA splicing [GO:0008380]	spliceosomal complex [GO:0005681]	DNA binding [GO:0003677]; RNA binding [GO:0003723]
TRINITY_DN12300_c0_g1_i1	230.391.666.902.462	340.928.517.347.657	360.088.147.608.714	27.532.432.213.909	290.281.891.019.486	27.926.508.917.222	223.346.061.120.484	779.262.357.055.779	321.475.750.225.813	692.201.009.764.694	354.481.290.250.418	56.443.522.447.957	37.662.822.442.008	303.939.051.705.036	298.593.372.657.619	305.864.661.607.442	254.739.153.160.895	2.22E-139	Q5C9Z4	NOM1_HUMAN	Nucleolar MIF4G domain-containing protein 1 (SGD1 homolog)		GO:0003723; GO:0005634; GO:0005730; GO:0042274; GO:0048820	hair follicle maturation [GO:0048820]; ribosomal small subunit biogenesis [GO:0042274]	nucleolus [GO:0005730]; nucleus [GO:0005634]	RNA binding [GO:0003723]
TRINITY_DN7759_c0_g1_i2	684.685.461.673.594	653.666.112.920.763	135.888.468.373.605	0	0	168.850.425.422.337	618.339.854.533.391	112.404.611.604.798	402.393.991.301.764	0	524.449.309.151.341	24.577.391.779.462	244.650.497.830.031	120.735.970.050.965	0	0	0	5.26E-13	Q6NUC1	CNFNA_XENLA	Cornifelin homolog A
TRINITY_DN13601_c0_g1_i2	163.303.111.562.873	0.94763977	0	0	0	0	294.383.235.536.093	0.809789351	131.668.455.817.192	0.343429253	0.308526552	106.331.129.118.798	0	0.193198791	0	0.018010162	0.000922282	5.60E-58	Q9H330	TM245_HUMAN	Transmembrane protein 245 (Protein CG-2)		GO:0016021		integral component of membrane [GO:0016021]
TRINITY_DN16663_c0_g1_i1	397.827.400.141.418	0.903827128	0.458333268	0	0	117.683.295.562.038	118.837.950.995.677	156.903.087.729.813	232.297.328.429.622	0.687111472	149.722.093.841.555	241.991.793.168.659	0.513920145	240.766.701.563.465	0.086068439	0	0	6.80E-18	Q14978	NOLC1_HUMAN	Nucleolar and coiled-body phosphoprotein 1 (140 kDa nucleolar phosphoprotein) (Nopp140) (Hepatitis C virus NS5A-transactivated protein 13) (HCV NS5A-transactivated protein 13) (Nucleolar 130 kDa protein) (Nucleolar phosphoprotein p130)		GO:0000278; GO:0001042; GO:0001650; GO:0003677; GO:0003700; GO:0003723; GO:0005524; GO:0005525; GO:0005654; GO:0005730; GO:0005737; GO:0006364; GO:0006417; GO:0006970; GO:0007000; GO:0008134; GO:0008139; GO:0008284; GO:0014029; GO:0014032; GO:0015030; GO:0019904; GO:0031428; GO:0031429; GO:0033979; GO:0034512; GO:0034513; GO:0042306; GO:0045893; GO:0046982; GO:0062064; GO:0062065	box H/ACA snoRNA metabolic process [GO:0033979]; mitotic cell cycle [GO:0000278]; neural crest cell development [GO:0014032]; neural crest formation [GO:0014029]; nucleolus organization [GO:0007000]; positive regulation of cell population proliferation [GO:0008284]; positive regulation of transcription, DNA-templated [GO:0045893]; regulation of protein import into nucleus [GO:0042306]; regulation…	box C/D snoRNP complex [GO:0031428]; box H/ACA snoRNP complex [GO:0031429]; Cajal body [GO:0015030]; cytoplasm [GO:0005737]; fibrillar center [GO:0001650]; nucleolus [GO:0005730]; nucleoplasm [GO:0005654]	ATP binding [GO:0005524]; box C/D snoRNA binding [GO:0034512]; box C/D snoRNP complex binding [GO:0062064]; box H/ACA snoRNA binding [GO:0034513]; box H/ACA snoRNP complex binding [GO:0062065]; DNA binding [GO:0003677]; DNA-binding transcription factor activity [GO:0003700]; GTP binding [GO:0005525]; nuclear localization sequence binding [GO:0008139]; protein domain specific binding [GO:0019904];…
TRINITY_DN13465_c0_g1_i1	442.564.261.489.412	18.484.991.804.925	207.510.298.345.567	156.575.237.042.328	495.244.541.517.587	194.108.843.928.625	119.774.529.685.798	554.756.269.947.916	759.755.927.298.524	262.433.618.511.657	251.480.074.303.898	483.356.801.162.652	177.903.241.087.261	34.569.651.309.698	170.706.658.072.699	0.564944178	208.522.954.504.632	4.25E-13	O74467	SET5_SCHPO	SET domain-containing protein 5 (EC 2.1.1.43)	2.1.1.43	GO:0000790; GO:0005634; GO:0005829; GO:0016279; GO:0018024; GO:0034968	histone lysine methylation [GO:0034968]	cytosol [GO:0005829]; nuclear chromatin [GO:0000790]; nucleus [GO:0005634]	histone-lysine N-methyltransferase activity [GO:0018024]; protein-lysine N-methyltransferase activity [GO:0016279]
TRINITY_DN17265_c2_g1_i3	258.598.672.776.899	100.958.756.021.867	0.854275842	104.747.514.455.522	26.700.634.379.032	280.946.595.178.203	108.970.886.823.242	324.256.078.217.368	36.438.524.288.136	0.994405622	148.748.346.771.914	160.996.016.718.703	111.274.751.392.887	136.619.952.909.444	0.314330412	0.303732579	0	3.21E-92	Q08DZ2	PRP4B_BOVIN	Serine/threonine-protein kinase PRP4 homolog (EC 2.7.11.1) (PRP4 pre-mRNA-processing factor 4 homolog)	2.7.11.1	GO:0004672; GO:0004674; GO:0005524; GO:0005634; GO:0005681; GO:0006397; GO:0006468; GO:0008380	mRNA processing [GO:0006397]; protein phosphorylation [GO:0006468]; RNA splicing [GO:0008380]	nucleus [GO:0005634]; spliceosomal complex [GO:0005681]	ATP binding [GO:0005524]; protein kinase activity [GO:0004672]; protein serine/threonine kinase activity [GO:0004674]
TRINITY_DN17284_c0_g1_i1	243.887.069.257.175	0.803267192	259.370.880.767.348	10.311.540.647.823	414.044.603.423.366	110.333.552.390.634	11.372.181.146.447	460.945.005.569.247	291.851.274.516.057	167.515.100.051.987	192.220.238.844.008	372.622.418.912.128	16.011.037.761.011	0.766615594	0	0	0	2.06E-75	Q969S3	ZN622_HUMAN	Zinc finger protein 622 (Zinc finger-like protein 9)		GO:0000981; GO:0003723; GO:0005634; GO:0005730; GO:0005794; GO:0005829; GO:0008270; GO:0008631; GO:0022625; GO:0030687; GO:0033674; GO:0042273; GO:0043065; GO:0043410; GO:0046330	intrinsic apoptotic signaling pathway in response to oxidative stress [GO:0008631]; positive regulation of apoptotic process [GO:0043065]; positive regulation of JNK cascade [GO:0046330]; positive regulation of kinase activity [GO:0033674]; positive regulation of MAPK cascade [GO:0043410]; ribosomal large subunit biogenesis [GO:0042273]	cytosol [GO:0005829]; cytosolic large ribosomal subunit [GO:0022625]; Golgi apparatus [GO:0005794]; nucleolus [GO:0005730]; nucleus [GO:0005634]; preribosome, large subunit precursor [GO:0030687]	DNA-binding transcription factor activity, RNA polymerase II-specific [GO:0000981]; RNA binding [GO:0003723]; zinc ion binding [GO:0008270]
TRINITY_DN15949_c0_g1_i3	364.447.150.372.045	11.559.409.591.182	217.116.630.543.993	162.917.497.072.319	272.783.390.747.063	0.347488353	121.910.405.485.248	236.682.542.813.181	408.562.052.187.383	0.32081536	10.764.578.091.971	208.985.412.917.272	0.234770994	0.713164769	0.316141399	0.738163614	0.911261203	2.63E-11	P54397	FKB39_DROME	39 kDa FK506-binding nuclear protein (EC 5.2.1.8) (Peptidyl-prolyl cis-trans isomerase) (PPIase) (Rotamase)	5.2.1.8	GO:0000792; GO:0003755; GO:0005528; GO:0005634; GO:0010507; GO:0016242; GO:0035626; GO:0070594	juvenile hormone mediated signaling pathway [GO:0035626]; negative regulation of autophagy [GO:0010507]; negative regulation of macroautophagy [GO:0016242]	heterochromatin [GO:0000792]; nucleus [GO:0005634]	FK506 binding [GO:0005528]; juvenile hormone response element binding [GO:0070594]; peptidyl-prolyl cis-trans isomerase activity [GO:0003755]
TRINITY_DN17957_c0_g4_i1	890.169.077.788.551	689.056.486.952.183	691.902.284.478.576	665.806.596.964.893	574.343.549.445.687	368.361.964.559.649	174.568.846.203.883	121.039.283.825.483	10.296.940.373.331	703.806.373.070.711	605.725.758.041.306	82.434.579.548.767	618.948.838.774.377	75.727.719.846.224	237.566.766.577.803	368.534.119.369.696	604.570.553.258.696	6.25E-50	Q15543	TAF13_HUMAN	Transcription initiation factor TFIID subunit 13 (Transcription initiation factor TFIID 18 kDa subunit) (TAF(II)18) (TAFII-18) (TAFII18)		GO:0003677; GO:0003700; GO:0003712; GO:0005634; GO:0005654; GO:0005669; GO:0005730; GO:0006352; GO:0006357; GO:0006366; GO:0006367; GO:0008022; GO:0042795; GO:0046982; GO:1901796	DNA-templated transcription, initiation [GO:0006352]; regulation of signal transduction by p53 class mediator [GO:1901796]; regulation of transcription by RNA polymerase II [GO:0006357]; snRNA transcription by RNA polymerase II [GO:0042795]; transcription by RNA polymerase II [GO:0006366]; transcription initiation from RNA polymerase II promoter [GO:0006367]	nucleolus [GO:0005730]; nucleoplasm [GO:0005654]; nucleus [GO:0005634]; transcription factor TFIID complex [GO:0005669]	DNA binding [GO:0003677]; DNA-binding transcription factor activity [GO:0003700]; protein C-terminus binding [GO:0008022]; protein heterodimerization activity [GO:0046982]; transcription coregulator activity [GO:0003712]
TRINITY_DN7874_c0_g1_i1	245.768.971.181.766	44.793.863.862.167	279.361.409.400.621	168.631.934.881.764	355.586.433.944.066	256.568.391.594.453	24.753.570.096.277	47.089.047.515.064	618.603.877.251.955	353.302.106.575.125	250.010.482.933.487	398.087.929.992.356	335.303.938.111.236	413.684.486.531.212	303.354.994.547.175	159.717.164.084.459	157.205.832.574.345	1.05E-24	P18850	ATF6A_HUMAN	Cyclic AMP-dependent transcription factor ATF-6 alpha (cAMP-dependent transcription factor ATF-6 alpha) (Activating transcription factor 6 alpha) (ATF6-alpha) [Cleaved into: Processed cyclic AMP-dependent transcription factor ATF-6 alpha]		GO:0000139; GO:0000976; GO:0000977; GO:0000978; GO:0000981; GO:0001228; GO:0001654; GO:0003700; GO:0003713; GO:0005634; GO:0005635; GO:0005654; GO:0005783; GO:0005789; GO:0005794; GO:0005829; GO:0006357; GO:0006457; GO:0007165; GO:0007601; GO:0016020; GO:0030176; GO:0030968; GO:0031625; GO:0035497; GO:0036500; GO:0042802; GO:0043065; GO:0043565; GO:0045944; GO:0046982; GO:1903893; GO:1990440	ATF6-mediated unfolded protein response [GO:0036500]; endoplasmic reticulum unfolded protein response [GO:0030968]; eye development [GO:0001654]; positive regulation of apoptotic process [GO:0043065]; positive regulation of ATF6-mediated unfolded protein response [GO:1903893]; positive regulation of transcription by RNA polymerase II [GO:0045944]; positive regulation of transcription from RNA pol…	cytosol [GO:0005829]; endoplasmic reticulum [GO:0005783]; endoplasmic reticulum membrane [GO:0005789]; Golgi apparatus [GO:0005794]; Golgi membrane [GO:0000139]; integral component of endoplasmic reticulum membrane [GO:0030176]; membrane [GO:0016020]; nuclear envelope [GO:0005635]; nucleoplasm [GO:0005654]; nucleus [GO:0005634]	cAMP response element binding [GO:0035497]; DNA-binding transcription activator activity, RNA polymerase II-specific [GO:0001228]; DNA-binding transcription factor activity [GO:0003700]; DNA-binding transcription factor activity, RNA polymerase II-specific [GO:0000981]; identical protein binding [GO:0042802]; protein heterodimerization activity [GO:0046982]; RNA polymerase II proximal promoter se…
TRINITY_DN16050_c1_g6_i1	556.112.857.595.471	703.846.560.230.748	5.026.239.671.164	138.869.962.129.917	289.992.946.240.145	426.335.173.678.366	660.518.007.245.642	82.449.044.747.596	649.034.108.654.027	445.556.525.310.465	408.918.755.445.982	30.849.627.278.089	711.801.189.545.097	571.787.776.621.919	226.984.026.886.285	608.047.103.643.961	147.933.998.048.934	3.95E-06	B0JZ89	FA32A_XENTR	Protein FAM32A		GO:0005730; GO:0006915; GO:0007049	apoptotic process [GO:0006915]; cell cycle [GO:0007049]	nucleolus [GO:0005730]
TRINITY_DN14381_c0_g1_i1	47.970.037.497.084	734.656.643.786.581	841.377.670.615.046	427.426.991.673.263	331.358.717.484.285	918.094.938.021.761	373.490.420.635.231	153.553.989.894.655	288.117.993.684.749	111.411.442.727.028	782.799.813.068.443	999.891.720.030.412	985.582.310.655.871	703.148.874.124.828	456.409.465.695.898	377.615.427.073.074	492.222.145.681.808	0	Q501J6	DDX17_MOUSE	Probable ATP-dependent RNA helicase DDX17 (EC 3.6.4.13) (DEAD box protein 17)	3.6.4.13	GO:0000380; GO:0000381; GO:0001837; GO:0003713; GO:0003723; GO:0004386; GO:0005524; GO:0005634; GO:0005730; GO:0005829; GO:0006357; GO:0006364; GO:0010586; GO:0016607; GO:0030520; GO:0030521; GO:0031047; GO:0045445; GO:0045944; GO:0051607; GO:0061614; GO:2001014	alternative mRNA splicing, via spliceosome [GO:0000380]; androgen receptor signaling pathway [GO:0030521]; defense response to virus [GO:0051607]; epithelial to mesenchymal transition [GO:0001837]; gene silencing by RNA [GO:0031047]; intracellular estrogen receptor signaling pathway [GO:0030520]; miRNA metabolic process [GO:0010586]; myoblast differentiation [GO:0045445]; positive regulation of t…	cytosol [GO:0005829]; nuclear speck [GO:0016607]; nucleolus [GO:0005730]; nucleus [GO:0005634]	ATP binding [GO:0005524]; helicase activity [GO:0004386]; RNA binding [GO:0003723]; transcription coactivator activity [GO:0003713]
TRINITY_DN17316_c2_g1_i1	293.046.625.598.963	998.635.105.152.905	488.548.302.085.775	672.208.041.858.226	703.125.917.113.994	483.878.984.147.434	84.184.776.066.892	231.903.320.287.244	460.374.424.043.773	139.520.533.848.403	190.402.570.895.755	921.411.656.142.595	197.463.737.911.959	478.755.670.716.445	425.541.477.779.313	858.945.084.669.115	32.921.351.302.095	1.00E-109	P29844	BIP_DROME	Endoplasmic reticulum chaperone BiP (EC 3.6.4.10) (78 kDa glucose-regulated protein homolog) (GRP-78 homolog) (Binding-immunoglobulin protein homolog) (BiP) (Heat shock 70 kDa protein cognate 3) (Heat shock protein cognate 72)	3.6.4.10	GO:0005524; GO:0005615; GO:0005634; GO:0005737; GO:0005783; GO:0005788; GO:0006986; GO:0012505; GO:0016020; GO:0016246; GO:0016887; GO:0030431; GO:0030433; GO:0030968; GO:0031072; GO:0034605; GO:0034620; GO:0034663; GO:0034976; GO:0036335; GO:0042026; GO:0042623; GO:0044183; GO:0051082; GO:0051085; GO:0051787	cellular response to heat [GO:0034605]; cellular response to unfolded protein [GO:0034620]; chaperone cofactor-dependent protein refolding [GO:0051085]; endoplasmic reticulum unfolded protein response [GO:0030968]; intestinal stem cell homeostasis [GO:0036335]; protein refolding [GO:0042026]; response to endoplasmic reticulum stress [GO:0034976]; response to unfolded protein [GO:0006986]; RNA int…	cytoplasm [GO:0005737]; endomembrane system [GO:0012505]; endoplasmic reticulum [GO:0005783]; endoplasmic reticulum chaperone complex [GO:0034663]; endoplasmic reticulum lumen [GO:0005788]; extracellular space [GO:0005615]; membrane [GO:0016020]; nucleus [GO:0005634]	ATPase activity [GO:0016887]; ATPase activity, coupled [GO:0042623]; ATP binding [GO:0005524]; heat shock protein binding [GO:0031072]; misfolded protein binding [GO:0051787]; protein folding chaperone [GO:0044183]; unfolded protein binding [GO:0051082]
TRINITY_DN16994_c0_g1_i3	422.558.302.204.002	145.589.771.554.285	601.727.751.708.362	716.364.529.372.748	828.032.482.917.274	570.777.737.922.865	138.821.563.743.928	285.213.132.909.533	543.977.328.003.717	157.028.293.864.118	170.874.170.896.758	110.872.642.077.643	207.316.524.420.102	553.167.018.070.742	333.288.317.415.853	726.178.129.804.174	264.804.870.110.498	0	Q90593	BIP_CHICK	Endoplasmic reticulum chaperone BiP (EC 3.6.4.10) (78 kDa glucose-regulated protein) (GRP-78) (Binding-immunoglobulin protein) (BiP) (Heat shock protein 70 family protein 5) (HSP70 family protein 5) (Heat shock protein family A member 5) (Immunoglobulin heavy chain-binding protein)	3.6.4.10	GO:0005524; GO:0005634; GO:0005737; GO:0005788; GO:0006986; GO:0016020; GO:0016887; GO:0030433; GO:0030968; GO:0031072; GO:0034605; GO:0034620; GO:0034663; GO:0042026; GO:0042623; GO:0044183; GO:0051082; GO:0051085; GO:0051787; GO:0090074; GO:1903895	cellular response to heat [GO:0034605]; cellular response to unfolded protein [GO:0034620]; chaperone cofactor-dependent protein refolding [GO:0051085]; endoplasmic reticulum unfolded protein response [GO:0030968]; negative regulation of IRE1-mediated unfolded protein response [GO:1903895]; negative regulation of protein homodimerization activity [GO:0090074]; protein refolding [GO:0042026]; resp…	cytoplasm [GO:0005737]; endoplasmic reticulum chaperone complex [GO:0034663]; endoplasmic reticulum lumen [GO:0005788]; membrane [GO:0016020]; nucleus [GO:0005634]	ATPase activity [GO:0016887]; ATPase activity, coupled [GO:0042623]; ATP binding [GO:0005524]; heat shock protein binding [GO:0031072]; misfolded protein binding [GO:0051787]; protein folding chaperone [GO:0044183]; unfolded protein binding [GO:0051082]
TRINITY_DN17265_c2_g1_i4	0.441282796	129.803.127.863.414	0.636528146	0.39150018	0.520919293	0.798375397	815.611.117.845.107	134.114.121.174.048	435.027.486.057.355	0.441827972	155.126.790.329.034	150.759.544.167.709	169.745.264.465.027	0.82917849	0.798812987	136.345.538.853.469	0.389687841	0	Q5RKH1	PRP4B_RAT	Serine/threonine-protein kinase PRP4 homolog (EC 2.7.11.1) (PRP4 pre-mRNA-processing factor 4 homolog)	2.7.11.1	GO:0004672; GO:0004674; GO:0005524; GO:0005634; GO:0005694; GO:0006397; GO:0006468; GO:0008380; GO:0016607; GO:0071013	mRNA processing [GO:0006397]; protein phosphorylation [GO:0006468]; RNA splicing [GO:0008380]	catalytic step 2 spliceosome [GO:0071013]; chromosome [GO:0005694]; nuclear speck [GO:0016607]; nucleus [GO:0005634]	ATP binding [GO:0005524]; protein kinase activity [GO:0004672]; protein serine/threonine kinase activity [GO:0004674]
TRINITY_DN16186_c1_g3_i3	0	0.92536838	0.276779125	0	0	0.410433067	210.493.591.891.074	275.829.741.215.809	281.018.696.047.676	0	213.715.151.779.837	223.039.630.906.801	0.870704725	0.632045257	0.512041655	0	0.650730484	1.47E-27	Q9D531	NXNL2_MOUSE	Nucleoredoxin-like protein 2 (Rod-derived cone viability factor 2) (RdCVF2)		GO:0007601; GO:0007608; GO:0045494	photoreceptor cell maintenance [GO:0045494]; sensory perception of smell [GO:0007608]; visual perception [GO:0007601]
TRINITY_DN11234_c0_g1_i1	0.364374179	104.359.914.000.714	0.303730483	0.687532225	0.483255899	0.464915332	11.229.484.555.615	123.862.956.841.957	168.141.382.565.323	0.288090845	127.415.266.665.692	0.499400398	0.585888676	0.505992087	0	0.372106089	0	2.17E-08	B7Z0W9	OTOP_DROME	Proton channel OtopLc (Otopetrin-Lc) (DmOtopLc)		GO:0005886; GO:0015252; GO:0016021; GO:1902600	proton transmembrane transport [GO:1902600]	integral component of membrane [GO:0016021]; plasma membrane [GO:0005886]	proton channel activity [GO:0015252]
TRINITY_DN14424_c0_g1_i1	99.416.008.275.113	120.496.990.884.688	120.341.588.536.644	140.282.144.989.373	145.610.191.644.312	136.774.911.415.879	514.633.617.755.234	145.758.539.398.758	124.614.921.083.806	110.728.149.357.809	103.989.813.199.764	110.782.556.587.209	908.156.736.995.938	784.313.029.203.297	66.156.766.275.517	856.346.248.259.847	755.986.399.426.632	1.85E-40	P34454	YMA9_CAEEL	Uncharacterized protein F54F2.9		GO:0003677; GO:0016021; GO:0031965		integral component of membrane [GO:0016021]; nuclear membrane [GO:0031965]	DNA binding [GO:0003677]
TRINITY_DN17008_c0_g4_i4	36.234.024.486.657	617.854.486.014.141	574.013.475.540.866	774.735.443.263.802	932.733.674.834.209	110.025.102.933.155	961.563.450.210.117	23.281.054.368.173	113.351.024.952.543	395.298.923.884.884	68.006.964.542.611	38.360.605.456.768	886.036.021.800.067	445.112.758.585.628	0.90984506	0.540205245	396.280.657.551.656	0	Q9Y2X3	NOP58_HUMAN	Nucleolar protein 58 (Nucleolar protein 5)		GO:0001094; GO:0001650; GO:0003723; GO:0005634; GO:0005654; GO:0005730; GO:0005732; GO:0005829; GO:0006364; GO:0015030; GO:0016020; GO:0030515; GO:0031428; GO:0032040; GO:0048254; GO:0051117; GO:0070761	rRNA processing [GO:0006364]; snoRNA localization [GO:0048254]	box C/D snoRNP complex [GO:0031428]; Cajal body [GO:0015030]; cytosol [GO:0005829]; fibrillar center [GO:0001650]; membrane [GO:0016020]; nucleolus [GO:0005730]; nucleoplasm [GO:0005654]; nucleus [GO:0005634]; pre-snoRNP complex [GO:0070761]; small nucleolar ribonucleoprotein complex [GO:0005732]; small-subunit processome [GO:0032040]	ATPase binding [GO:0051117]; RNA binding [GO:0003723]; snoRNA binding [GO:0030515]; TFIID-class transcription factor complex binding [GO:0001094]
TRINITY_DN15113_c0_g1_i1	197.854.006.165.776	330.773.038.683.186	171.234.386.741.156	199.932.217.724.138	256.968.217.364.874	360.418.924.676.224	166.784.464.593.209	303.143.136.643.497	265.683.330.808.541	124.496.582.514.079	167.153.761.682.862	177.788.832.705.014	41.861.560.905.942	134.934.991.753.841	0.890156192	118.945.436.325.104	111.954.747.753.103	6.51E-25	P82798	ATRX_MACEU	Transcriptional regulator ATRX (EC 3.6.4.12) (ATP-dependent helicase ATRX) (X-linked nuclear protein) (Fragment)	3.6.4.12	GO:0003677; GO:0003682; GO:0004386; GO:0005524; GO:0006281; GO:0006334; GO:0006336; GO:0006338; GO:0010571; GO:0016605; GO:0030330; GO:0031297; GO:0031933; GO:0032206; GO:0042393; GO:0045944; GO:0046872; GO:0072711; GO:1900112; GO:1901581	cellular response to hydroxyurea [GO:0072711]; chromatin remodeling [GO:0006338]; DNA damage response, signal transduction by p53 class mediator [GO:0030330]; DNA repair [GO:0006281]; DNA replication-independent nucleosome assembly [GO:0006336]; negative regulation of telomeric RNA transcription from RNA pol II promoter [GO:1901581]; nucleosome assembly [GO:0006334]; positive regulation of nuclea…	PML body [GO:0016605]; telomeric heterochromatin [GO:0031933]	ATP binding [GO:0005524]; chromatin binding [GO:0003682]; DNA binding [GO:0003677]; helicase activity [GO:0004386]; histone binding [GO:0042393]; metal ion binding [GO:0046872]
TRINITY_DN24221_c0_g1_i1	457.492.024.277.745	339.706.551.335.658	190.675.247.686.138	127.886.652.555.835	269.668.724.155.112	356.722.072.969.361	739.664.860.969.867	501.109.764.902.584	793.061.912.005.635	221.047.482.023.855	158.199.424.303.316	156.756.236.169.151	490.410.521.727.317	352.945.097.635.757	0	467.199.867.730.049	178.832.031.764.466	1.07E-15	P53440	CALMF_NAEGR	Calmodulin, flagellar (CAM-1)		GO:0005509; GO:0031514		motile cilium [GO:0031514]	calcium ion binding [GO:0005509]
TRINITY_DN15774_c0_g1_i1	121.008.386.574.228	126.028.537.365.748	898.648.075.736.043	913.315.708.386.345	846.214.280.779.104	126.325.658.456.811	31.413.693.649.221	136.118.770.938.029	153.740.265.676.904	991.538.316.659.121	141.561.279.172.454	99.510.294.655.165	89.621.586.947.725	672.158.343.192.126	380.193.698.925.884	4.943.045.928.808	597.107.867.891.432	1.15E-49	A1Z9L3	DHX8_DROME	ATP-dependent RNA helicase DHX8 (EC 3.6.4.13) (Peanuts)	3.6.4.13	GO:0000381; GO:0000390; GO:0000398; GO:0003723; GO:0004004; GO:0005524; GO:0005634; GO:0005681; GO:0006325; GO:0007419; GO:0030261; GO:0034459; GO:0048477; GO:0071011; GO:0071013	chromatin organization [GO:0006325]; chromosome condensation [GO:0030261]; mRNA splicing, via spliceosome [GO:0000398]; oogenesis [GO:0048477]; regulation of alternative mRNA splicing, via spliceosome [GO:0000381]; spliceosomal complex disassembly [GO:0000390]; ventral cord development [GO:0007419]	catalytic step 2 spliceosome [GO:0071013]; nucleus [GO:0005634]; precatalytic spliceosome [GO:0071011]; spliceosomal complex [GO:0005681]	ATP binding [GO:0005524]; ATP-dependent 3'-5' RNA helicase activity [GO:0034459]; ATP-dependent RNA helicase activity [GO:0004004]; RNA binding [GO:0003723]
TRINITY_DN4939_c0_g1_i1	11.643.361.680.125	107.513.931.156.038	938.731.520.738.405	96.042.029.137.958	111.385.937.424.477	143.689.626.815.702	476.491.586.014.146	151.829.735.984.802	174.482.695.618.888	16.902.347.138.402	162.858.649.851.292	130.803.216.935.848	102.304.181.684.838	795.180.059.881.975	565.437.071.882.893	916.146.855.435.657	638.096.020.402.012	9.62E-30	A1Z9L3	DHX8_DROME	ATP-dependent RNA helicase DHX8 (EC 3.6.4.13) (Peanuts)	3.6.4.13	GO:0000381; GO:0000390; GO:0000398; GO:0003723; GO:0004004; GO:0005524; GO:0005634; GO:0005681; GO:0006325; GO:0007419; GO:0030261; GO:0034459; GO:0048477; GO:0071011; GO:0071013	chromatin organization [GO:0006325]; chromosome condensation [GO:0030261]; mRNA splicing, via spliceosome [GO:0000398]; oogenesis [GO:0048477]; regulation of alternative mRNA splicing, via spliceosome [GO:0000381]; spliceosomal complex disassembly [GO:0000390]; ventral cord development [GO:0007419]	catalytic step 2 spliceosome [GO:0071013]; nucleus [GO:0005634]; precatalytic spliceosome [GO:0071011]; spliceosomal complex [GO:0005681]	ATP binding [GO:0005524]; ATP-dependent 3'-5' RNA helicase activity [GO:0034459]; ATP-dependent RNA helicase activity [GO:0004004]; RNA binding [GO:0003723]
TRINITY_DN9894_c0_g1_i1	469.923.872.763.554	382.169.870.252.615	406.221.179.853.077	350.298.222.218.156	369.328.904.821.131	510.761.149.933.403	213.195.743.672.134	757.299.314.875.269	504.830.286.301.199	509.151.858.298.029	523.402.833.949.296	369.740.252.703.324	279.853.830.333.524	322.254.219.580.473	214.826.494.820.958	302.156.436.194.977	192.438.816.790.024	5.32E-23	Q8WND5	ELP1_RABIT	Elongator complex protein 1 (ELP1) (IkappaB kinase complex-associated protein) (IKK complex-associated protein)		GO:0002098; GO:0005737; GO:0006357; GO:0008023; GO:0008607; GO:0030335; GO:0033588	positive regulation of cell migration [GO:0030335]; regulation of transcription by RNA polymerase II [GO:0006357]; tRNA wobble uridine modification [GO:0002098]	cytoplasm [GO:0005737]; Elongator holoenzyme complex [GO:0033588]; transcription elongation factor complex [GO:0008023]	phosphorylase kinase regulator activity [GO:0008607]
TRINITY_DN544_c0_g1_i1	0.290251737	0	0.725833269	0.365114461	0.384950067	0.185170205	249.105.115.857.602	246.665.656.752.235	127.559.424.168.389	0.803201919	0.507479738	119.343.116.358.387	0.62227317	0.134353723	0.716520998	0.148205396	0.291750142	1.62E-34	O15226	NKRF_HUMAN	NF-kappa-B-repressing factor (NFkB-repressing factor) (Protein ITBA4) (Transcription factor NRF)		GO:0000978; GO:0001228; GO:0003723; GO:0005634; GO:0005654; GO:0005730; GO:0045892; GO:0045944	negative regulation of transcription, DNA-templated [GO:0045892]; positive regulation of transcription by RNA polymerase II [GO:0045944]	nucleolus [GO:0005730]; nucleoplasm [GO:0005654]; nucleus [GO:0005634]	DNA-binding transcription activator activity, RNA polymerase II-specific [GO:0001228]; RNA binding [GO:0003723]; RNA polymerase II proximal promoter sequence-specific DNA binding [GO:0000978]
TRINITY_DN13451_c0_g1_i1	0.33954418	0.066356395	0.414216373	0.387189317	0.017458404	0.183702505	200.959.780.210.407	106.385.348.204.654	0.829844226	0.081250539	0.417296324	0.554114253	0.052083097	0.102926921	0.307170442	0.124972519	0.197394137	7.07E-82	Q9HAU5	RENT2_HUMAN	Regulator of nonsense transcripts 2 (Nonsense mRNA reducing factor 2) (Up-frameshift suppressor 2 homolog) (hUpf2)		GO:0000184; GO:0001889; GO:0003723; GO:0005634; GO:0005737; GO:0005829; GO:0005844; GO:0006406; GO:0031100; GO:0035145; GO:0036464; GO:0042162; GO:0048471	animal organ regeneration [GO:0031100]; liver development [GO:0001889]; mRNA export from nucleus [GO:0006406]; nuclear-transcribed mRNA catabolic process, nonsense-mediated decay [GO:0000184]	cytoplasm [GO:0005737]; cytoplasmic ribonucleoprotein granule [GO:0036464]; cytosol [GO:0005829]; exon-exon junction complex [GO:0035145]; nucleus [GO:0005634]; perinuclear region of cytoplasm [GO:0048471]; polysome [GO:0005844]	RNA binding [GO:0003723]; telomeric DNA binding [GO:0042162]
TRINITY_DN4184_c0_g1_i1	494.091.386.219.965	39.308.900.940.269	463.340.851.877.315	414.352.754.280.905	300.343.541.527.756	420.283.460.516.629	167.049.243.667.833	12.596.862.710.827	769.046.656.923.774	472.036.850.249.123	388.743.978.597.025	550.214.388.953.721	220.684.734.777.293	152.472.282.178.647	406.574.486.198.292	231.263.934.526.374	331.094.733.095.355	5.83E-67	Q86V86	PIM3_HUMAN	Serine/threonine-protein kinase pim-3 (EC 2.7.11.1)	2.7.11.1	GO:0004674; GO:0005524; GO:0005737; GO:0005829; GO:0006468; GO:0006915; GO:0007049; GO:0007346; GO:0043066; GO:0046777; GO:0061179	apoptotic process [GO:0006915]; cell cycle [GO:0007049]; negative regulation of apoptotic process [GO:0043066]; negative regulation of insulin secretion involved in cellular response to glucose stimulus [GO:0061179]; protein autophosphorylation [GO:0046777]; protein phosphorylation [GO:0006468]; regulation of mitotic cell cycle [GO:0007346]	cytoplasm [GO:0005737]; cytosol [GO:0005829]	ATP binding [GO:0005524]; protein serine/threonine kinase activity [GO:0004674]
TRINITY_DN16010_c0_g1_i1	0.433830746	0.605639597	0.596717513	0	0.744357496	0.475638763	78.547.666.962.487	422.971.396.181.124	176.626.008.538.386	0.473546733	0.606217246	0.367622723	0.92978287	0.638777792	17.345.168.299.542	0	0	5.19E-36	P0DMM9	ST1A3_HUMAN	Sulfotransferase 1A3 (ST1A3) (EC 2.8.2.1) (Aryl sulfotransferase 1A3/1A4) (Catecholamine-sulfating phenol sulfotransferase) (HAST3) (M-PST) (Monoamine-sulfating phenol sulfotransferase) (Placental estrogen sulfotransferase) (Sulfotransferase 1A3/1A4) (Sulfotransferase, monoamine-preferring) (Thermolabile phenol sulfotransferase) (TL-PST)	2.8.2.1	GO:0004062; GO:0005829; GO:0006068; GO:0006805; GO:0007212; GO:0008146; GO:0008202; GO:0009812; GO:0036498; GO:0042420; GO:0043199; GO:0047685; GO:0050427; GO:0051923; GO:0070371; GO:0097720; GO:0098989; GO:1901215; GO:1903351	3'-phosphoadenosine 5'-phosphosulfate metabolic process [GO:0050427]; calcineurin-mediated signaling [GO:0097720]; cellular response to dopamine [GO:1903351]; dopamine catabolic process [GO:0042420]; dopamine receptor signaling pathway [GO:0007212]; ERK1 and ERK2 cascade [GO:0070371]; ethanol catabolic process [GO:0006068]; flavonoid metabolic process [GO:0009812]; IRE1-mediated unfolded protein …	cytosol [GO:0005829]	amine sulfotransferase activity [GO:0047685]; aryl sulfotransferase activity [GO:0004062]; sulfate binding [GO:0043199]; sulfotransferase activity [GO:0008146]
TRINITY_DN11307_c0_g2_i1	105.299.573.437.623	100.529.026.413.005	0.899202614	0.807663752	0.997535012	0.383870593	567.539.208.854.115	369.185.965.365.254	133.326.416.359.955	144.373.070.421.958	0.530105302	146.474.957.894.395	0.162590285	0.710411614	168.925.890.050.589	0	0.783750569	5.08E-10	Q08180	ICCR_DROME	Irregular chiasm C-roughest protein (Protein IRREC)		GO:0001745; GO:0005886; GO:0005913; GO:0007156; GO:0007520; GO:0016021; GO:0016202; GO:0016324; GO:0030165; GO:0042802; GO:0045177; GO:0046666; GO:0046667; GO:0048749	compound eye development [GO:0048749]; compound eye morphogenesis [GO:0001745]; compound eye retinal cell programmed cell death [GO:0046667]; homophilic cell adhesion via plasma membrane adhesion molecules [GO:0007156]; myoblast fusion [GO:0007520]; regulation of striated muscle tissue development [GO:0016202]; retinal cell programmed cell death [GO:0046666]	apical part of cell [GO:0045177]; apical plasma membrane [GO:0016324]; cell-cell adherens junction [GO:0005913]; integral component of membrane [GO:0016021]; plasma membrane [GO:0005886]	identical protein binding [GO:0042802]; PDZ domain binding [GO:0030165]
TRINITY_DN16663_c0_g1_i4	0	0.818698842	0	0	0	0.273723693	449.780.182.991.083	364.740.622.335.081	145.145.299.678.235	12.783.624.742.794	0.132496985	2,08E+05	0.006325559	0	0.769998044	0.460350241	0.283357094	6.86E-18	Q14978	NOLC1_HUMAN	Nucleolar and coiled-body phosphoprotein 1 (140 kDa nucleolar phosphoprotein) (Nopp140) (Hepatitis C virus NS5A-transactivated protein 13) (HCV NS5A-transactivated protein 13) (Nucleolar 130 kDa protein) (Nucleolar phosphoprotein p130)		GO:0000278; GO:0001042; GO:0001650; GO:0003677; GO:0003700; GO:0003723; GO:0005524; GO:0005525; GO:0005654; GO:0005730; GO:0005737; GO:0006364; GO:0006417; GO:0006970; GO:0007000; GO:0008134; GO:0008139; GO:0008284; GO:0014029; GO:0014032; GO:0015030; GO:0019904; GO:0031428; GO:0031429; GO:0033979; GO:0034512; GO:0034513; GO:0042306; GO:0045893; GO:0046982; GO:0062064; GO:0062065	box H/ACA snoRNA metabolic process [GO:0033979]; mitotic cell cycle [GO:0000278]; neural crest cell development [GO:0014032]; neural crest formation [GO:0014029]; nucleolus organization [GO:0007000]; positive regulation of cell population proliferation [GO:0008284]; positive regulation of transcription, DNA-templated [GO:0045893]; regulation of protein import into nucleus [GO:0042306]; regulation…	box C/D snoRNP complex [GO:0031428]; box H/ACA snoRNP complex [GO:0031429]; Cajal body [GO:0015030]; cytoplasm [GO:0005737]; fibrillar center [GO:0001650]; nucleolus [GO:0005730]; nucleoplasm [GO:0005654]	ATP binding [GO:0005524]; box C/D snoRNA binding [GO:0034512]; box C/D snoRNP complex binding [GO:0062064]; box H/ACA snoRNA binding [GO:0034513]; box H/ACA snoRNP complex binding [GO:0062065]; DNA binding [GO:0003677]; DNA-binding transcription factor activity [GO:0003700]; GTP binding [GO:0005525]; nuclear localization sequence binding [GO:0008139]; protein domain specific binding [GO:0019904];…
TRINITY_DN15949_c0_g1_i2	212.829.703.304.623	247.602.955.483.878	251.959.803.670.554	214.776.057.125.617	349.190.884.553.237	264.412.993.202.487	154.175.231.804.398	1.079.401.298.961	628.351.482.911.624	373.481.920.100.652	252.089.054.723.114	473.931.231.219.931	181.957.265.644.823	330.072.997.013.019	171.650.840.109.606	485.097.878.255.461	623.253.609.254.649	3.35E-12	Q26486	FKBP4_SPOFR	46 kDa FK506-binding nuclear protein (EC 5.2.1.8) (Peptidyl-prolyl cis-trans isomerase) (PPIase) (Rotamase)	5.2.1.8	GO:0003677; GO:0003755; GO:0005634		nucleus [GO:0005634]	DNA binding [GO:0003677]; peptidyl-prolyl cis-trans isomerase activity [GO:0003755]
TRINITY_DN6139_c0_g1_i1	65.746.850.098.115	508.931.516.489.303	281.428.201.578.677	312.935.958.072.816	377.070.694.441.303	40.810.508.650.659	174.686.323.763.431	906.062.874.802.601	671.598.008.947.722	435.528.706.594.922	4.225.285.057.592	608.855.911.137.887	361.912.080.460.912	31.255.877.820.222	372.860.387.311.936	489.954.978.427.135	410.806.504.534.157	1.03E-21	Q6AXX4	SAS10_RAT	Something about silencing protein 10 (Charged amino acid-rich leucine zipper 1) (Disrupter of silencing SAS10) (UTP3 homolog)		GO:0000462; GO:0005634; GO:0005730; GO:0006325; GO:0007420; GO:0032040	brain development [GO:0007420]; chromatin organization [GO:0006325]; maturation of SSU-rRNA from tricistronic rRNA transcript (SSU-rRNA, 5.8S rRNA, LSU-rRNA) [GO:0000462]	nucleolus [GO:0005730]; nucleus [GO:0005634]; small-subunit processome [GO:0032040]
TRINITY_DN6377_c0_g1_i1	183.813.759.754.451	175.486.164.911.915	0.306442362	0.924894541	146.271.205.289.491	0.938132724	278.224.186.740.724	999.751.008.795.795	371.598.174.564.009	639.458.787.283.295	179.974.064.165.289	478.666.364.016.515	236.447.930.118.528	102.101.974.673.201	181.506.467.052.809	525.599.851.196.305	40.647.790.893.403	1.18E-09	Q4PIN7	FKBP4_USTMA	FK506-binding protein 4 (EC 5.2.1.8) (Histone proline isomerase) (Peptidyl-prolyl cis-trans isomerase) (PPIase) (Rotamase)	5.2.1.8	GO:0003755; GO:0005634		nucleus [GO:0005634]	peptidyl-prolyl cis-trans isomerase activity [GO:0003755]
TRINITY_DN17265_c2_g1_i6	11.812.002.769.235	144.215.892.801.267	230.976.705.515.395	181.363.285.321.818	281.656.841.321.305	246.576.679.945.513	144.090.491.421.191	549.001.499.499.311	328.088.675.086.962	512.316.271.803.948	310.234.938.453.181	354.509.360.822.853	147.291.697.160.773	218.028.335.847.592	265.558.878.024.431	19.881.522.923.512	257.481.947.862.547	0	Q5RKH1	PRP4B_RAT	Serine/threonine-protein kinase PRP4 homolog (EC 2.7.11.1) (PRP4 pre-mRNA-processing factor 4 homolog)	2.7.11.1	GO:0004672; GO:0004674; GO:0005524; GO:0005634; GO:0005694; GO:0006397; GO:0006468; GO:0008380; GO:0016607; GO:0071013	mRNA processing [GO:0006397]; protein phosphorylation [GO:0006468]; RNA splicing [GO:0008380]	catalytic step 2 spliceosome [GO:0071013]; chromosome [GO:0005694]; nuclear speck [GO:0016607]; nucleus [GO:0005634]	ATP binding [GO:0005524]; protein kinase activity [GO:0004672]; protein serine/threonine kinase activity [GO:0004674]
TRINITY_DN10828_c0_g2_i1	148.666.647.200.094	0.911997584	150.923.467.057.308	120.166.737.534.581	162.893.476.139.741	104.474.045.700.406	154.202.648.186.246	70.513.019.944.988	242.753.484.179.509	446.870.029.242.486	196.000.072.859.268	340.089.646.053.371	102.401.206.931.996	245.642.087.334.175	380.650.309.398.102	172.153.063.988.652	43.263.456.641.351	2.09E-20	Q6GNG8	PKRI1_XENLA	PRKR-interacting protein 1 homolog		GO:0005730		nucleolus [GO:0005730]
TRINITY_DN12561_c0_g1_i1	440.303.017.585.229	352.189.574.898.364	188.470.909.562.599	344.296.002.473.295	426.131.141.421.409	4.251.422.288.463	276.682.273.304.881	711.961.412.044.173	585.741.078.377.849	799.743.517.464.131	540.962.505.005.494	929.664.152.078.319	357.177.605.419.896	727.107.704.031.119	411.274.769.275.729	340.272.736.034.602	538.268.171.578.431	2.02E-60	Q9Y388	RBMX2_HUMAN	RNA-binding motif protein, X-linked 2		GO:0000398; GO:0003723; GO:0005634; GO:0005686; GO:0071005	mRNA splicing, via spliceosome [GO:0000398]	nucleus [GO:0005634]; U2 snRNP [GO:0005686]; U2-type precatalytic spliceosome [GO:0071005]	RNA binding [GO:0003723]
TRINITY_DN14236_c0_g1_i1	317.772.850.380.352	151.688.151.368.183	105.954.051.635.958	179.880.261.298.904	295.015.205.670.242	283.818.764.681.847	246.691.964.665.095	896.579.350.115.215	740.168.129.499.242	452.242.277.545.447	488.926.233.851.459	653.295.008.510.906	23.844.657.120.369	676.627.272.071.724	451.064.582.951.523	37.319.327.912.946	463.149.330.335.978	5.47E-11	Q9Y5N6	ORC6_HUMAN	Origin recognition complex subunit 6		GO:0000082; GO:0000808; GO:0001650; GO:0003688; GO:0005634; GO:0005654; GO:0005664; GO:0006260; GO:0006270; GO:0016020; GO:0051782	DNA replication [GO:0006260]; DNA replication initiation [GO:0006270]; G1/S transition of mitotic cell cycle [GO:0000082]; negative regulation of cell division [GO:0051782]	fibrillar center [GO:0001650]; membrane [GO:0016020]; nuclear origin of replication recognition complex [GO:0005664]; nucleoplasm [GO:0005654]; nucleus [GO:0005634]; origin recognition complex [GO:0000808]	DNA replication origin binding [GO:0003688]
TRINITY_DN15729_c0_g5_i1	239.793.958.281.347	178.129.447.166.125	200.166.451.778.101	301.575.422.171.453	28.281.071.601.792	305.890.226.577.491	10.703.336.474.878	734.015.619.884.569	374.663.610.139.478	400.159.769.877.181	400.534.708.285.375	620.651.296.962.044	171.389.231.156.412	407.212.494.057.721	37.811.215.850.315	204.147.256.953.897	374.854.433.069.563	1.86E-12	Q5F457	WBP4_CHICK	WW domain-binding protein 4 (WBP-4)		GO:0000398; GO:0003676; GO:0005634; GO:0008270; GO:0016607; GO:0071005	mRNA splicing, via spliceosome [GO:0000398]	nuclear speck [GO:0016607]; nucleus [GO:0005634]; U2-type precatalytic spliceosome [GO:0071005]	nucleic acid binding [GO:0003676]; zinc ion binding [GO:0008270]
TRINITY_DN5765_c0_g1_i1	165.916.104.199.413	226.284.791.596.943	316.119.489.584.913	178.894.075.655.818	220.048.348.308.314	181.454.619.055.288	236.709.454.590.046	644.576.308.302.552	458.332.759.931.352	56.220.359.886.749	348.107.729.372.336	536.013.511.506.029	304.893.383.573.891	241.372.650.652.874	351.071.719.167.933	266.257.819.356.023	262.071.283.391.677	9.56E-29	Q5F3D7	UTP15_CHICK	U3 small nucleolar RNA-associated protein 15 homolog		GO:0001650; GO:0005783; GO:0006364; GO:0045943; GO:2000234	positive regulation of rRNA processing [GO:2000234]; positive regulation of transcription by RNA polymerase I [GO:0045943]; rRNA processing [GO:0006364]	endoplasmic reticulum [GO:0005783]; fibrillar center [GO:0001650]
TRINITY_DN15885_c0_g1_i1	332.689.467.443.224	291.149.035.436.775	406.734.733.809.907	251.098.725.660.802	257.386.294.289.063	205.169.157.572.325	260.546.228.729.099	890.239.691.175.602	60.227.024.819.083	543.614.899.651.376	418.808.441.735.925	664.962.487.019.966	320.965.100.984.289	482.525.787.194.833	466.738.202.274.944	430.348.781.587.432	3.065.397.081.611	8.37E-107	Q9ESV0	DDX24_MOUSE	ATP-dependent RNA helicase DDX24 (EC 3.6.4.13) (DEAD box protein 24)	3.6.4.13	GO:0003723; GO:0004386; GO:0005524; GO:0005730		nucleolus [GO:0005730]	ATP binding [GO:0005524]; helicase activity [GO:0004386]; RNA binding [GO:0003723]
TRINITY_DN15392_c0_g2_i1	588.044.803.294.913	359.298.646.141.487	450.961.100.623.342	335.338.158.207.914	384.752.139.163.952	230.092.618.141.925	651.339.291.202.926	882.286.792.472.357	5.574.118.887.884	11.075.791.817.647	528.985.566.165.347	837.108.492.496.698	336.190.020.335.375	575.872.691.141.618	674.871.341.664.527	496.431.633.121.211	496.507.783.804.967	1.34E-15	Q76FK4	NOL8_HUMAN	Nucleolar protein 8 (Nucleolar protein Nop132)		GO:0003723; GO:0005730; GO:0006364; GO:1902570; GO:1990904	protein localization to nucleolus [GO:1902570]; rRNA processing [GO:0006364]	nucleolus [GO:0005730]; ribonucleoprotein complex [GO:1990904]	RNA binding [GO:0003723]
TRINITY_DN16649_c0_g3_i1	266.199.339.986.863	254.138.150.495.442	302.583.895.365.962	319.636.098.233.066	337.000.996.905.428	247.017.986.869.555	279.634.855.881.546	475.485.206.084.168	401.168.039.956.127	357.139.016.398.667	533.916.770.775.943	531.535.126.322.854	237.658.188.815.752	392.997.787.391.917	434.300.536.290.628	412.076.461.673.685	437.846.896.024.048	8.22E-22	Q3TLD5	RMP_MOUSE	Unconventional prefoldin RPB5 interactor (Protein NNX3) (Protein phosphatase 1 regulatory subunit 19) (RNA polymerase II subunit 5-mediating protein) (RPB5-mediating protein)		GO:0000122; GO:0000993; GO:0001558; GO:0003682; GO:0003714; GO:0004864; GO:0005634; GO:0005654; GO:0005737; GO:0005739; GO:0005829; GO:0006357; GO:0009615; GO:0010923; GO:0019212; GO:0030425; GO:0051219; GO:0071363; GO:0071383; GO:2001243	cellular response to growth factor stimulus [GO:0071363]; cellular response to steroid hormone stimulus [GO:0071383]; negative regulation of intrinsic apoptotic signaling pathway [GO:2001243]; negative regulation of phosphatase activity [GO:0010923]; negative regulation of transcription by RNA polymerase II [GO:0000122]; regulation of cell growth [GO:0001558]; regulation of transcription by RNA p…	cytoplasm [GO:0005737]; cytosol [GO:0005829]; dendrite [GO:0030425]; mitochondrion [GO:0005739]; nucleoplasm [GO:0005654]; nucleus [GO:0005634]	chromatin binding [GO:0003682]; phosphatase inhibitor activity [GO:0019212]; phosphoprotein binding [GO:0051219]; protein phosphatase inhibitor activity [GO:0004864]; RNA polymerase II complex binding [GO:0000993]; transcription corepressor activity [GO:0003714]
TRINITY_DN12657_c0_g1_i1	332.050.662.782.235	348.707.992.212.064	415.179.974.800.462	403.771.165.125.881	249.552.307.232.251	42.367.284.326.273	312.612.831.925.948	993.301.002.287.435	442.651.775.964.981	507.566.505.644.218	534.116.577.522.794	857.102.646.150.682	201.701.101.678.171	502.092.864.701.189	628.441.746.139.834	47.473.534.946.763	411.643.317.356.456	1.93E-20	Q96EU6	RRP36_HUMAN	Ribosomal RNA processing protein 36 homolog		GO:0000462; GO:0000469; GO:0003723; GO:0005634; GO:0005654; GO:0005730; GO:0006364; GO:0030686; GO:0042274	cleavage involved in rRNA processing [GO:0000469]; maturation of SSU-rRNA from tricistronic rRNA transcript (SSU-rRNA, 5.8S rRNA, LSU-rRNA) [GO:0000462]; ribosomal small subunit biogenesis [GO:0042274]; rRNA processing [GO:0006364]	90S preribosome [GO:0030686]; nucleolus [GO:0005730]; nucleoplasm [GO:0005654]; nucleus [GO:0005634]	RNA binding [GO:0003723]
TRINITY_DN18263_c0_g1_i1	261.068.818.201.974	199.392.975.783.973	275.650.086.328.873	240.830.027.774.982	276.996.678.615.849	222.070.065.188.436	450.834.311.459.545	780.964.918.465.121	31.360.669.300.529	426.586.692.087.538	523.402.833.949.296	572.501.036.443.857	186.569.220.222.349	322.254.219.580.473	343.722.391.713.532	213.286.896.137.631	139.955.503.120.017	8.81E-46	Q0V8M0	KRI1_BOVIN	Protein KRI1 homolog		GO:0000447; GO:0005730; GO:0030686	endonucleolytic cleavage in ITS1 to separate SSU-rRNA from 5.8S rRNA and LSU-rRNA from tricistronic rRNA transcript (SSU-rRNA, 5.8S rRNA, LSU-rRNA) [GO:0000447]	90S preribosome [GO:0030686]; nucleolus [GO:0005730]
TRINITY_DN13049_c0_g1_i1	478.738.264.049.288	373.101.432.653.401	521.222.100.793.565	319.543.225.759.003	427.607.754.039.517	498.641.393.833.288	3.872.406.196.107	103.621.650.321.831	618.304.311.209.703	834.272.025.221.127	772.119.239.347.763	790.051.430.292.522	387.507.432.591.992	461.293.260.489.635	67.532.711.266.835	528.806.901.135.808	363.362.440.134.309	1.03E-102	Q5RJG1	NOL10_MOUSE	Nucleolar protein 10		GO:0000462; GO:0005730; GO:0032040	maturation of SSU-rRNA from tricistronic rRNA transcript (SSU-rRNA, 5.8S rRNA, LSU-rRNA) [GO:0000462]	nucleolus [GO:0005730]; small-subunit processome [GO:0032040]
TRINITY_DN12845_c0_g1_i2	21.934.549.109.207	354.521.712.461.134	384.942.503.599.919	300.639.490.368.961	306.639.244.185.295	27.986.912.325.118	422.147.848.481.698	781.217.459.632.196	401.642.724.309.111	55.495.856.009.974	483.218.035.293.106	630.872.451.336.277	315.377.632.160.956	324.902.884.398.943	66.180.691.868.254	402.394.606.077.205	319.692.878.702.231	1.36E-27	Q568R1	NSRP1_DANRE	Nuclear speckle splicing regulatory protein 1 (Coiled-coil domain-containing protein 55)
TRINITY_DN12981_c0_g2_i1	700.646.858.150.355	779.770.125.760.379	629.626.131.681.014	725.119.820.396.135	845.904.874.249.568	684.772.189.979.679	48.130.786.393.393	162.671.927.412.592	126.787.933.334.656	10.163.315.973.028	101.697.688.750.589	157.868.621.664.107	66.692.448.813.386	684.557.171.246.677	11.168.720.304.251	113.914.292.450.171	847.649.326.669.133	1.16E-60	Q96NC0	ZMAT2_HUMAN	Zinc finger matrin-type protein 2		GO:0000398; GO:0003677; GO:0005634; GO:0008270; GO:0046540; GO:0071005	mRNA splicing, via spliceosome [GO:0000398]	nucleus [GO:0005634]; U2-type precatalytic spliceosome [GO:0071005]; U4/U6 x U5 tri-snRNP complex [GO:0046540]	DNA binding [GO:0003677]; zinc ion binding [GO:0008270]
TRINITY_DN12981_c0_g4_i1	581.729.712.613.607	467.156.174.893.184	487.862.335.976.006	382.516.017.426.752	438.366.303.314.072	455.956.947.133.759	295.612.322.136.089	102.931.905.762.217	691.622.376.328.823	585.380.498.966.945	721.464.970.045.397	822.649.205.992.631	411.000.010.640.279	391.673.141.497.872	734.353.484.831.436	526.565.604.757.751	438.549.971.968.694	5.09E-09	Q5R6X7	CBX3_PONAB	Chromobox protein homolog 3 (Heterochromatin protein 1 homolog gamma) (HP1 gamma)		GO:0000779; GO:0000785; GO:0005635; GO:0005719; GO:0005720; GO:0005819; GO:0006325; GO:0006974; GO:0019904; GO:0031618; GO:0042802; GO:0045892; GO:0048511; GO:0090734; GO:1990226	cellular response to DNA damage stimulus [GO:0006974]; chromatin organization [GO:0006325]; negative regulation of transcription, DNA-templated [GO:0045892]; rhythmic process [GO:0048511]	chromatin [GO:0000785]; condensed chromosome, centromeric region [GO:0000779]; nuclear envelope [GO:0005635]; nuclear euchromatin [GO:0005719]; nuclear heterochromatin [GO:0005720]; nuclear pericentric heterochromatin [GO:0031618]; site of DNA damage [GO:0090734]; spindle [GO:0005819]	histone methyltransferase binding [GO:1990226]; identical protein binding [GO:0042802]; protein domain specific binding [GO:0019904]
TRINITY_DN16813_c0_g2_i3	143.669.358.992.014	157.362.062.628.442	114.876.471.218.114	115.794.129.371.114	135.875.926.167.777	17.782.123.981.718	69.566.497.046.227	364.196.892.491.796	272.874.446.362.132	2.217.374.492.595	200.518.452.376.703	257.674.442.817.305	152.006.961.020.848	192.810.951.949.224	228.323.879.337.423	212.120.691.573.966	166.838.700.172.395	1.70E-149	Q8I1F4	FBRL_DROER	rRNA 2'-O-methyltransferase fibrillarin (EC 2.1.1.-) (Histone-glutamine methyltransferase)	2.1.1.-	GO:0001651; GO:0003723; GO:0006364; GO:0008168; GO:0015030	rRNA processing [GO:0006364]	Cajal body [GO:0015030]; dense fibrillar component [GO:0001651]	methyltransferase activity [GO:0008168]; RNA binding [GO:0003723]
TRINITY_DN15938_c0_g1_i3	188.111.142.598.982	168.529.252.360.842	124.050.216.079.327	156.044.224.453.794	121.602.769.581.379	265.238.606.426.218	203.044.344.245.039	425.223.554.760.992	321.547.209.702.242	287.407.762.152.374	279.973.372.767.823	351.404.260.061.309	166.709.213.439.618	276.278.332.084.547	262.167.536.765.048	269.448.471.065.535	217.418.567.480.637	7.83E-15	P20397	NUCL_XENLA	Nucleolin (Protein C23)		GO:0003677; GO:0003723; GO:0005730		nucleolus [GO:0005730]	DNA binding [GO:0003677]; RNA binding [GO:0003723]
TRINITY_DN5351_c0_g1_i1	630.138.729.257.085	758.527.270.995.685	730.800.949.306.567	448.028.762.352.214	617.713.125.506.446	629.226.663.796.283	617.762.174.502.826	176.952.127.222.221	987.324.493.567.986	184.123.460.009.327	109.216.200.155.058	155.832.387.628.991	734.217.273.498.598	735.548.319.445.468	101.450.382.725.334	128.702.016.794.837	68.846.932.380.807	1.93E-16	Q91YU8	SSF1_MOUSE	Suppressor of SWI4 1 homolog (Ssf-1) (Peter Pan homolog)		GO:0000027; GO:0001560; GO:0005634; GO:0005730; GO:0030687	regulation of cell growth by extracellular stimulus [GO:0001560]; ribosomal large subunit assembly [GO:0000027]	nucleolus [GO:0005730]; nucleus [GO:0005634]; preribosome, large subunit precursor [GO:0030687]
TRINITY_DN15724_c0_g2_i1	506.389.414.866.729	53.716.409.288.801	433.835.043.783.687	265.416.295.750.945	447.736.944.644.066	466.639.762.164.631	323.208.334.104.101	884.601.551.462.556	494.549.568.371.732	873.038.990.296	752.570.903.742.411	939.848.883.034.663	369.423.445.722.847	514.380.014.914.542	651.084.691.477.866	725.425.270.465.178	579.698.562.703.556	9.12E-71	Q76MT4	ESF1_RAT	ESF1 homolog (ABT1-associated protein)		GO:0003723; GO:0005654; GO:0005730; GO:0006364	rRNA processing [GO:0006364]	nucleolus [GO:0005730]; nucleoplasm [GO:0005654]	RNA binding [GO:0003723]
TRINITY_DN15890_c1_g1_i1	182.298.348.605.331	15.603.533.197.664	140.823.131.401.785	123.554.614.229.754	183.415.903.223.057	217.560.856.231.175	935.544.428.351.119	420.429.641.790.537	264.521.661.070.324	372.137.501.051.888	315.435.459.025.576	365.086.470.650.443	178.569.327.377.046	263.334.762.159.686	216.283.660.358.347	26.721.335.946.316	240.896.692.733.977	0	O44081	DKC1_DROME	H/ACA ribonucleoprotein complex subunit 4 (EC 5.4.99.-) (Nucleolar protein AT band 60B) (Protein minifly)	5.4.99.-	GO:0000495; GO:0001522; GO:0003723; GO:0005730; GO:0006364; GO:0007281; GO:0009982; GO:0031118; GO:0031120; GO:0031429; GO:0035220; GO:0042254; GO:1990481	box H/ACA snoRNA 3'-end processing [GO:0000495]; germ cell development [GO:0007281]; mRNA pseudouridine synthesis [GO:1990481]; pseudouridine synthesis [GO:0001522]; ribosome biogenesis [GO:0042254]; rRNA processing [GO:0006364]; rRNA pseudouridine synthesis [GO:0031118]; snRNA pseudouridine synthesis [GO:0031120]; wing disc development [GO:0035220]	box H/ACA snoRNP complex [GO:0031429]; nucleolus [GO:0005730]	pseudouridine synthase activity [GO:0009982]; RNA binding [GO:0003723]
TRINITY_DN13755_c0_g1_i1	134.388.853.996.618	166.526.426.285.396	109.818.813.044.682	116.896.932.873.633	130.831.846.175.022	191.535.431.225.026	107.490.432.597.143	476.815.553.108.489	244.647.941.285.138	323.285.333.529.214	291.310.019.681.586	356.127.634.867.362	139.580.949.200.605	222.571.149.201.456	181.760.324.014.368	25.549.992.766.487	168.306.489.323.472	1.03E-61	Q9V9Z9	EBP2_DROME	Probable rRNA-processing protein EBP2 homolog		GO:0003723; GO:0005730; GO:0006364; GO:0030687; GO:0034399; GO:0042273	ribosomal large subunit biogenesis [GO:0042273]; rRNA processing [GO:0006364]	nuclear periphery [GO:0034399]; nucleolus [GO:0005730]; preribosome, large subunit precursor [GO:0030687]	RNA binding [GO:0003723]
TRINITY_DN10781_c0_g1_i1	213.195.473.095.969	339.227.922.873.051	215.794.142.590.899	166.018.407.183.702	255.824.336.502.555	304.405.729.372.074	117.229.127.563.792	617.739.774.438.036	36.808.689.420.341	441.472.075.757.399	482.804.675.126.046	507.870.327.680.117	206.770.480.629.658	324.251.991.424.297	263.149.213.944.826	305.843.942.999.752	275.523.531.855.504	0	Q7YR39	DHX16_PANTR	Pre-mRNA-splicing factor ATP-dependent RNA helicase DHX16 (EC 3.6.4.13) (ATP-dependent RNA helicase #3) (DEAH-box protein 16)	3.6.4.13	GO:0000398; GO:0003723; GO:0005524; GO:0005634; GO:0005654; GO:0005681; GO:0034459	mRNA splicing, via spliceosome [GO:0000398]	nucleoplasm [GO:0005654]; nucleus [GO:0005634]; spliceosomal complex [GO:0005681]	ATP binding [GO:0005524]; ATP-dependent 3'-5' RNA helicase activity [GO:0034459]; RNA binding [GO:0003723]
TRINITY_DN12985_c0_g1_i1	312.912.109.420.083	407.366.225.693.668	393.621.030.953.366	26.479.807.382.243	324.456.828.051.016	391.993.555.258.798	268.645.396.146.542	105.646.163.808.818	665.089.179.776.905	836.669.043.146.818	652.539.204.616.667	963.001.891.444.202	35.372.286.742.827	489.832.029.356.971	421.342.204.908.762	542.085.301.941.628	366.354.671.924.844	4.83E-55	P78316	NOP14_HUMAN	Nucleolar protein 14 (Nucleolar complex protein 14)		GO:0000447; GO:0000462; GO:0000472; GO:0000480; GO:0003723; GO:0005634; GO:0005654; GO:0005730; GO:0006364; GO:0016020; GO:0019899; GO:0030515; GO:0030686; GO:0030692; GO:0032040; GO:0042274	endonucleolytic cleavage in 5'-ETS of tricistronic rRNA transcript (SSU-rRNA, 5.8S rRNA, LSU-rRNA) [GO:0000480]; endonucleolytic cleavage in ITS1 to separate SSU-rRNA from 5.8S rRNA and LSU-rRNA from tricistronic rRNA transcript (SSU-rRNA, 5.8S rRNA, LSU-rRNA) [GO:0000447]; endonucleolytic cleavage to generate mature 5'-end of SSU-rRNA from (SSU-rRNA, 5.8S rRNA, LSU-rRNA) [GO:0000472]; maturation…	90S preribosome [GO:0030686]; membrane [GO:0016020]; Noc4p-Nop14p complex [GO:0030692]; nucleolus [GO:0005730]; nucleoplasm [GO:0005654]; nucleus [GO:0005634]; small-subunit processome [GO:0032040]	enzyme binding [GO:0019899]; RNA binding [GO:0003723]; snoRNA binding [GO:0030515]
TRINITY_DN11222_c0_g1_i1	362.579.499.838.034	457.626.010.946.415	312.479.734.267.731	202.308.505.323.835	277.114.800.866.857	363.245.662.970.172	224.873.981.860.544	9.493.563.955.572	513.147.901.020.253	685.097.229.903.513	563.023.341.030.517	745.410.997.664.054	290.661.558.513.764	37.549.144.118.622	28.065.776.099.509	515.373.403.942.283	396.094.929.885.327	1.36E-64	Q14690	RRP5_HUMAN	Protein RRP5 homolog (NF-kappa-B-binding protein) (NFBP) (Programmed cell death protein 11)		GO:0003723; GO:0005634; GO:0005654; GO:0005730; GO:0005829; GO:0006364; GO:0006397; GO:0008134; GO:0032040	mRNA processing [GO:0006397]; rRNA processing [GO:0006364]	cytosol [GO:0005829]; nucleolus [GO:0005730]; nucleoplasm [GO:0005654]; nucleus [GO:0005634]; small-subunit processome [GO:0032040]	RNA binding [GO:0003723]; transcription factor binding [GO:0008134]
TRINITY_DN15921_c0_g1_i1	0.29039872	274.362.932.995.624	115.737.584.547.457	277.889.957.279.712	0.551658629	0.374010511	160.426.755.983.964	268.783.517.964.329	631.276.847.791.302	44.602.909.797.111	338.649.883.106.122	680.616.744.541.756	467.882.829.916.522	210.856.235.741.506	137.601.399.540.511	116.328.062.048.446	0.903585898	5.67E-09	Q91955	MTPN_CHICK	Myotrophin (Granule cell differentiation protein) (Protein V-1)		GO:0005634; GO:0005737; GO:0005829; GO:0008290; GO:0008361; GO:0010557; GO:0010613; GO:0030307; GO:0030424; GO:0048471; GO:0051092; GO:0051247; GO:2000812	positive regulation of cardiac muscle hypertrophy [GO:0010613]; positive regulation of cell growth [GO:0030307]; positive regulation of macromolecule biosynthetic process [GO:0010557]; positive regulation of NF-kappaB transcription factor activity [GO:0051092]; positive regulation of protein metabolic process [GO:0051247]; regulation of barbed-end actin filament capping [GO:2000812]; regulation o…	axon [GO:0030424]; cytoplasm [GO:0005737]; cytosol [GO:0005829]; F-actin capping protein complex [GO:0008290]; nucleus [GO:0005634]; perinuclear region of cytoplasm [GO:0048471]
TRINITY_DN9251_c0_g1_i1	219.114.601.101.447	257.461.807.328.078	323.144.367.131.244	424.045.216.369.347	15.647.882.546.369	258.068.791.545.298	933.687.293.105.183	458.365.374.792.926	385.184.703.295.843	519.725.993.619.724	459.723.223.552.037	531.321.137.331.229	343.287.365.209.122	249.662.216.432.872	208.042.500.247.664	172.126.267.058.439	169.419.819.566.337	4.62E-18	P52948	NUP98_HUMAN	Nuclear pore complex protein Nup98-Nup96 (EC 3.4.21.-) [Cleaved into: Nuclear pore complex protein Nup98 (98 kDa nucleoporin) (Nucleoporin Nup98) (Nup98); Nuclear pore complex protein Nup96 (96 kDa nucleoporin) (Nucleoporin Nup96) (Nup96)]	3.4.21.-	GO:0000973; GO:0003713; GO:0003723; GO:0003729; GO:0005215; GO:0005635; GO:0005643; GO:0005654; GO:0005829; GO:0006260; GO:0006405; GO:0006406; GO:0006606; GO:0006913; GO:0006999; GO:0008139; GO:0008236; GO:0016032; GO:0016604; GO:0017056; GO:0031080; GO:0031965; GO:0034398; GO:0034399; GO:0042405; GO:0043231; GO:0044614; GO:0044615; GO:0048026; GO:0051292; GO:1990841; GO:1990904	DNA replication [GO:0006260]; mRNA export from nucleus [GO:0006406]; nuclear pore complex assembly [GO:0051292]; nuclear pore organization [GO:0006999]; nucleocytoplasmic transport [GO:0006913]; positive regulation of mRNA splicing, via spliceosome [GO:0048026]; posttranscriptional tethering of RNA polymerase II gene DNA at nuclear periphery [GO:0000973]; protein import into nucleus [GO:0006606];…	cytosol [GO:0005829]; intracellular membrane-bounded organelle [GO:0043231]; nuclear body [GO:0016604]; nuclear envelope [GO:0005635]; nuclear inclusion body [GO:0042405]; nuclear membrane [GO:0031965]; nuclear periphery [GO:0034399]; nuclear pore [GO:0005643]; nuclear pore cytoplasmic filaments [GO:0044614]; nuclear pore nuclear basket [GO:0044615]; nuclear pore outer ring [GO:0031080]; nucleopl…	mRNA binding [GO:0003729]; nuclear localization sequence binding [GO:0008139]; promoter-specific chromatin binding [GO:1990841]; RNA binding [GO:0003723]; serine-type peptidase activity [GO:0008236]; structural constituent of nuclear pore [GO:0017056]; transcription coactivator activity [GO:0003713]; transporter activity [GO:0005215]
TRINITY_DN24763_c0_g1_i1	0.30402951	116.102.239.064.086	0.76028738	114.733.753.163.225	0.806446026	0	687.905.640.712.635	248.039.490.789.843	0.935301221	240.379.597.828.013	276.415.862.262.301	270.850.965.026.445	195.543.435.878.614	0.562925092	0	0	0.916797125	1.57E-24	Q12830	BPTF_HUMAN	Nucleosome-remodeling factor subunit BPTF (Bromodomain and PHD finger-containing transcription factor) (Fetal Alz-50 clone 1 protein) (Fetal Alzheimer antigen)		GO:0000122; GO:0000790; GO:0001892; GO:0005634; GO:0005654; GO:0005737; GO:0006338; GO:0006357; GO:0007420; GO:0007492; GO:0008134; GO:0009952; GO:0016589; GO:0035064; GO:0043565; GO:0045944; GO:0046872; GO:0070062	anterior/posterior pattern specification [GO:0009952]; brain development [GO:0007420]; chromatin remodeling [GO:0006338]; embryonic placenta development [GO:0001892]; endoderm development [GO:0007492]; negative regulation of transcription by RNA polymerase II [GO:0000122]; positive regulation of transcription by RNA polymerase II [GO:0045944]; regulation of transcription by RNA polymerase II [GO:…	cytoplasm [GO:0005737]; extracellular exosome [GO:0070062]; nuclear chromatin [GO:0000790]; nucleoplasm [GO:0005654]; nucleus [GO:0005634]; NURF complex [GO:0016589]	metal ion binding [GO:0046872]; methylated histone binding [GO:0035064]; sequence-specific DNA binding [GO:0043565]; transcription factor binding [GO:0008134]
TRINITY_DN28466_c0_g1_i1	0.223426337	19.197.370.226.643	13.036.865.772.029	112.421.289.921.176	0.888966085	0	505.530.656.895.797	41.013.041.384.088	147.286.637.440.942	388.632.317.232.638	234.384.827.750.144	336.843.633.070.455	119.751.406.468.298	103.421.121.632.803	0.827331803	0.456334755	0.673739282	8.73E-10	Q66J90	SET1B_XENLA	Histone-lysine N-methyltransferase SETD1B (EC 2.1.1.43) (SET domain-containing protein 1B)	2.1.1.43	GO:0003723; GO:0005694; GO:0016607; GO:0018024; GO:0048188; GO:0051568	histone H3-K4 methylation [GO:0051568]	chromosome [GO:0005694]; nuclear speck [GO:0016607]; Set1C/COMPASS complex [GO:0048188]	histone-lysine N-methyltransferase activity [GO:0018024]; RNA binding [GO:0003723]
TRINITY_DN17363_c0_g1_i3	244.417.655.592.743	626.652.428.916.997	628.070.494.888.028	299.828.738.263.155	0	170.253.716.644.468	714.117.173.784.639	50.909.209.786.454	307.713.606.801.229	150.862.796.482.589	490.262.237.818.003	104.289.532.032.746	199.465.216.402.731	414.470.487.055.622	135.134.410.562.954	366.757.541.499.823	296.452.094.456.353	5.25E-17	P04462	MYH8_RAT	Myosin-8 (Myosin heavy chain 8) (Myosin heavy chain, skeletal muscle, perinatal) (MyHC-perinatal) (Fragment)		GO:0003774; GO:0003779; GO:0005524; GO:0030016; GO:0032982		myofibril [GO:0030016]; myosin filament [GO:0032982]	actin binding [GO:0003779]; ATP binding [GO:0005524]; motor activity [GO:0003774]
TRINITY_DN15949_c0_g1_i1	0.454278872	0.215203432	110.036.501.858.815	0	0	0.271395051	122.516.654.418.417	157.644.998.521.694	199.950.043.835.034	366.869.566.613.331	102.201.258.880.092	0.284662391	0.419211165	221.500.384.052.968	0	143.193.624.719.306	0	5.45E-11	P54397	FKB39_DROME	39 kDa FK506-binding nuclear protein (EC 5.2.1.8) (Peptidyl-prolyl cis-trans isomerase) (PPIase) (Rotamase)	5.2.1.8	GO:0000792; GO:0003755; GO:0005528; GO:0005634; GO:0010507; GO:0016242; GO:0035626; GO:0070594	juvenile hormone mediated signaling pathway [GO:0035626]; negative regulation of autophagy [GO:0010507]; negative regulation of macroautophagy [GO:0016242]	heterochromatin [GO:0000792]; nucleus [GO:0005634]	FK506 binding [GO:0005528]; juvenile hormone response element binding [GO:0070594]; peptidyl-prolyl cis-trans isomerase activity [GO:0003755]
TRINITY_DN26183_c0_g1_i1	171.559.509.104.155	0.655148349	200.209.010.070.445	0.431617452	0.910131944	131.338.581.411.446	803.121.363.787.658	396.567.900.155.665	331.745.616.712.216	461.185.428.404.315	263.961.960.775.758	282.161.225.104.472	0.735615783	190.590.352.723.309	0.84703018	210.239.940.478.522	103.467.104.092.298	1.48E-10	O45244	DHX16_CAEEL	Probable pre-mRNA-splicing factor ATP-dependent RNA helicase mog-4 (EC 3.6.4.13) (Masculinization of germline protein 4) (Sex determination protein mog-4)	3.6.4.13	GO:0003723; GO:0005524; GO:0005681; GO:0006397; GO:0007281; GO:0008380; GO:0010172; GO:0034459; GO:0040022; GO:0048589	developmental growth [GO:0048589]; embryonic body morphogenesis [GO:0010172]; feminization of hermaphroditic germ-line [GO:0040022]; germ cell development [GO:0007281]; mRNA processing [GO:0006397]; RNA splicing [GO:0008380]	spliceosomal complex [GO:0005681]	ATP binding [GO:0005524]; ATP-dependent 3'-5' RNA helicase activity [GO:0034459]; RNA binding [GO:0003723]
TRINITY_DN1449_c0_g1_i1	301.013.029.028.699	287.375.777.109.016	313.643.357.812.707	378.651.342.032.158	399.222.367.091.249	48.008.880.933.688	258.340.866.889.398	793.013.985.567.004	413.402.441.903.427	684.234.562.799.215	473.665.422.137.367	773.549.050.547.509	443.674.270.962.181	627.007.426.713.757	0.46442908	422.675.598.351.076	226.925.241.351.255	7.70E-21	Q9VI25	NCDN_DROME	Neurochondrin homolog (dNeurochondrin)		GO:0003012; GO:0030425; GO:0043025	muscle system process [GO:0003012]	dendrite [GO:0030425]; neuronal cell body [GO:0043025]
TRINITY_DN23550_c0_g1_i1	267.578.226.401.175	328.443.071.516.837	318.635.029.289.833	240.423.514.586.069	202.788.019.358.022	292.637.688.025.504	453.326.859.984.121	545.752.672.706.033	268.788.346.311.321	392.896.308.174.062	802.006.439.781.661	733.469.497.619.053	286.831.618.145.553	35.388.129.152.869	0	273.256.156.059.617	192.113.986.378.273	6.16E-15	Q8BP78	F10C1_MOUSE	Protein FRA10AC1 homolog		GO:0005634		nucleus [GO:0005634]
TRINITY_DN14292_c0_g1_i6	0.996008595	186.123.766.784.318	0	0	0	0	673.114.402.242.712	0.596832541	0.498583543	108.806.935.552.338	0.848775495	0.312835677	0	0	0	0	0	6.30E-14	P31597	EAA3_RABIT	Excitatory amino acid transporter 3 (Excitatory amino-acid carrier 1) (Sodium-dependent glutamate/aspartate transporter 3) (Solute carrier family 1 member 1)		GO:0005313; GO:0005314; GO:0005886; GO:0005887; GO:0015108; GO:0015501; GO:0015813; GO:0016324; GO:0033229; GO:0042883; GO:0046872; GO:0070779; GO:0098712; GO:0140009; GO:1902476	chloride transmembrane transport [GO:1902476]; cysteine transport [GO:0042883]; D-aspartate import across plasma membrane [GO:0070779]; L-aspartate import across plasma membrane [GO:0140009]; L-glutamate import across plasma membrane [GO:0098712]; L-glutamate transmembrane transport [GO:0015813]	apical plasma membrane [GO:0016324]; integral component of plasma membrane [GO:0005887]; plasma membrane [GO:0005886]	chloride transmembrane transporter activity [GO:0015108]; cysteine transmembrane transporter activity [GO:0033229]; glutamate:sodium symporter activity [GO:0015501]; high-affinity glutamate transmembrane transporter activity [GO:0005314]; L-glutamate transmembrane transporter activity [GO:0005313]; metal ion binding [GO:0046872]
TRINITY_DN23274_c0_g1_i1	167.895.131.239.794	320.577.444.561.417	116.626.607.808.026	17.599.934.951.252	334.009.587.224.159	178.518.460.170.898	179.025.888.471.501	513.658.479.470.616	147.572.630.911.701	398.236.646.343.418	313.119.925.227.377	249.288.072.665.116	149.979.916.838.937	0.777164545	0.690781894	228.610.420.714.509	0.843809393	2.41E-16	Q12830	BPTF_HUMAN	Nucleosome-remodeling factor subunit BPTF (Bromodomain and PHD finger-containing transcription factor) (Fetal Alz-50 clone 1 protein) (Fetal Alzheimer antigen)		GO:0000122; GO:0000790; GO:0001892; GO:0005634; GO:0005654; GO:0005737; GO:0006338; GO:0006357; GO:0007420; GO:0007492; GO:0008134; GO:0009952; GO:0016589; GO:0035064; GO:0043565; GO:0045944; GO:0046872; GO:0070062	anterior/posterior pattern specification [GO:0009952]; brain development [GO:0007420]; chromatin remodeling [GO:0006338]; embryonic placenta development [GO:0001892]; endoderm development [GO:0007492]; negative regulation of transcription by RNA polymerase II [GO:0000122]; positive regulation of transcription by RNA polymerase II [GO:0045944]; regulation of transcription by RNA polymerase II [GO:…	cytoplasm [GO:0005737]; extracellular exosome [GO:0070062]; nuclear chromatin [GO:0000790]; nucleoplasm [GO:0005654]; nucleus [GO:0005634]; NURF complex [GO:0016589]	metal ion binding [GO:0046872]; methylated histone binding [GO:0035064]; sequence-specific DNA binding [GO:0043565]; transcription factor binding [GO:0008134]
TRINITY_DN17034_c1_g1_i2	24.512.457.145.125	464.011.945.775.046	0.741063374	272.019.199.651.616	321.654.349.599.976	254.014.096.392.709	342.343.597.618.169	769.041.633.536.871	267.220.866.934.863	328.636.946.462.733	197.448.370.085.772	349.258.171.907.393	0.81212426	0.540380157	0.786751	109.040.575.360.446	0.533662526	2.90E-51	Q9XZ71	TNNT_PERAM	Troponin T (TnT)		GO:0005861; GO:0006937	regulation of muscle contraction [GO:0006937]	troponin complex [GO:0005861]
TRINITY_DN14140_c0_g1_i2	201.497.763.933.092	107.586.864.414.552	209.806.257.072.777	0.819514124	159.447.389.057.544	0.993545488	134.042.354.376.155	313.875.993.631.462	178.517.967.277.651	159.534.091.818.569	192.484.899.851.262	114.444.940.996.774	198.869.135.897.686	0.63114922	0.486960355	12.661.250.337.072	214.399.607.525.294	3.20E-33	Q8N567	ZCHC9_HUMAN	Zinc finger CCHC domain-containing protein 9		GO:0003723; GO:0005730; GO:0008270; GO:0010923	negative regulation of phosphatase activity [GO:0010923]	nucleolus [GO:0005730]	RNA binding [GO:0003723]; zinc ion binding [GO:0008270]
TRINITY_DN24894_c0_g1_i1	120.426.173.521.579	114.970.323.084.352	167.305.579.446.054	0.504956351	106.477.831.891.329	0.512183883	153.465.530.796.193	245.621.278.484.092	0.882078748	126.952.567.543.708	224.591.589.821.865	220.070.036.293.182	0.430304497	0.371624643	148.643.179.146.312	0.409938603	201.746.442.519.802	9.27E-07	Q12830	BPTF_HUMAN	Nucleosome-remodeling factor subunit BPTF (Bromodomain and PHD finger-containing transcription factor) (Fetal Alz-50 clone 1 protein) (Fetal Alzheimer antigen)		GO:0000122; GO:0000790; GO:0001892; GO:0005634; GO:0005654; GO:0005737; GO:0006338; GO:0006357; GO:0007420; GO:0007492; GO:0008134; GO:0009952; GO:0016589; GO:0035064; GO:0043565; GO:0045944; GO:0046872; GO:0070062	anterior/posterior pattern specification [GO:0009952]; brain development [GO:0007420]; chromatin remodeling [GO:0006338]; embryonic placenta development [GO:0001892]; endoderm development [GO:0007492]; negative regulation of transcription by RNA polymerase II [GO:0000122]; positive regulation of transcription by RNA polymerase II [GO:0045944]; regulation of transcription by RNA polymerase II [GO:…	cytoplasm [GO:0005737]; extracellular exosome [GO:0070062]; nuclear chromatin [GO:0000790]; nucleoplasm [GO:0005654]; nucleus [GO:0005634]; NURF complex [GO:0016589]	metal ion binding [GO:0046872]; methylated histone binding [GO:0035064]; sequence-specific DNA binding [GO:0043565]; transcription factor binding [GO:0008134]
TRINITY_DN16622_c2_g2_i2	772.559.815.619.188	733.814.884.362.529	839.781.376.456.418	846.650.663.036.961	817.105.055.629.221	741.531.381.390.593	508.185.774.574.214	135.939.006.760.446	877.404.136.255.717	936.069.378.508.597	895.456.175.024.303	119.301.055.244.598	612.527.019.603.906	657.122.133.757.016	789.937.389.938.597	661.779.646.551.748	675.724.702.900.516	1.34E-38	Q5ZI03	CIR1_CHICK	Corepressor interacting with RBPJ 1 (CBF1-interacting corepressor)		GO:0003714; GO:0005813; GO:0006397; GO:0008380; GO:0016607; GO:0019901; GO:0032991; GO:0044877; GO:0045892	mRNA processing [GO:0006397]; negative regulation of transcription, DNA-templated [GO:0045892]; RNA splicing [GO:0008380]	centrosome [GO:0005813]; nuclear speck [GO:0016607]; protein-containing complex [GO:0032991]	protein-containing complex binding [GO:0044877]; protein kinase binding [GO:0019901]; transcription corepressor activity [GO:0003714]
TRINITY_DN15783_c0_g1_i4	0.068354264	0.711805844	0.661091504	0.054545174	0.326432889	0.214413562	802.462.994.196.701	131.000.988.647.308	0.584404393	0.34443444	0.232765929	100.747.405.100.024	0.117380142	0.002235201	0.000509976	0.11872253	0.283910063	1.01E-106	Q5R501	OST48_PONAB	Dolichyl-diphosphooligosaccharide--protein glycosyltransferase 48 kDa subunit (DDOST 48 kDa subunit) (Oligosaccharyl transferase 48 kDa subunit)		GO:0006486; GO:0008250; GO:0016021; GO:0018279	protein glycosylation [GO:0006486]; protein N-linked glycosylation via asparagine [GO:0018279]	integral component of membrane [GO:0016021]; oligosaccharyltransferase complex [GO:0008250]
TRINITY_DN10108_c0_g1_i2	104.301.559.214.106	218.549.902.467.763	202.865.583.183.563	0.234831081	175.111.252.404.434	0.221802188	324.939.513.046.902	407.739.223.249.528	209.137.253.435.065	164.931.140.222.646	224.913.305.760.241	170.239.881.932.122	0.326102292	0	0.429134711	0.04438117	0.131050011	3.12E-23	Q2VG86	BAEE_BOMMO	CLIP domain-containing serine protease 2 (EC 3.4.21.-) (BzArgOEtase) (BAEEase) [Cleaved into: CLIP domain-containing serine protease 2 light chain; CLIP domain-containing serine protease 2 heavy chain]	3.4.21.-	GO:0004175; GO:0004252; GO:0005576; GO:0046872		extracellular region [GO:0005576]	endopeptidase activity [GO:0004175]; metal ion binding [GO:0046872]; serine-type endopeptidase activity [GO:0004252]
TRINITY_DN4037_c0_g1_i1	14.059.510.989.999	201.338.273.108.695	136.728.104.438.353	235.810.510.566.369	186.466.056.824.327	149.491.068.273.191	786.144.814.634.423	589.446.692.340.415	381.029.333.607.379	333.482.720.108.716	393.309.174.370.974	32.115.911.800.509	226.067.289.284.056	15.185.247.615.353	144.614.908.708.742	263.227.242.550.345	188.427.896.883.535	1.09E-41	Q569Z5	DDX46_MOUSE	Probable ATP-dependent RNA helicase DDX46 (EC 3.6.4.13) (DEAD box protein 46)	3.6.4.13	GO:0001650; GO:0003723; GO:0004386; GO:0005524; GO:0005634; GO:0006397; GO:0008380; GO:0015030; GO:0016020; GO:0016607	mRNA processing [GO:0006397]; RNA splicing [GO:0008380]	Cajal body [GO:0015030]; fibrillar center [GO:0001650]; membrane [GO:0016020]; nuclear speck [GO:0016607]; nucleus [GO:0005634]	ATP binding [GO:0005524]; helicase activity [GO:0004386]; RNA binding [GO:0003723]
TRINITY_DN7228_c0_g1_i1	606.636.991.967.918	50.193.311.303.524	494.435.721.782.951	423.946.047.703.217	37.546.135.389.557	344.011.251.592.189	369.180.391.174.233	131.061.839.450.554	84.720.816.990.117	111.914.804.339.571	14.047.741.734.286	134.877.816.677.629	361.270.613.526.906	474.247.276.187.091	415.987.693.432.537	536.908.360.623.354	433.613.308.076.237	2.23E-43	Q921N6	DDX27_MOUSE	Probable ATP-dependent RNA helicase DDX27 (EC 3.6.4.13) (DEAD box protein 27)	3.6.4.13	GO:0003676; GO:0004386; GO:0005524; GO:0005694; GO:0005730; GO:0006364	rRNA processing [GO:0006364]	chromosome [GO:0005694]; nucleolus [GO:0005730]	ATP binding [GO:0005524]; helicase activity [GO:0004386]; nucleic acid binding [GO:0003676]
TRINITY_DN15846_c0_g2_i1	417.563.017.600.457	495.875.534.829.542	449.939.683.409.198	352.309.651.939.373	34.443.509.259.688	376.844.268.926.129	237.587.705.216.617	10.351.485.533.475	861.603.044.579.576	704.579.561.122.368	715.826.171.817.844	893.344.373.475.644	311.142.081.894.487	484.129.801.803.679	383.703.773.437.787	390.264.984.182.626	384.141.403.343.122	3.09E-146	Q01780	EXOSX_HUMAN	Exosome component 10 (EC 3.1.13.-) (Autoantigen PM/Scl 2) (P100 polymyositis-scleroderma overlap syndrome-associated autoantigen) (Polymyositis/scleroderma autoantigen 100 kDa) (PM/Scl-100) (Polymyositis/scleroderma autoantigen 2)	3.1.13.-	GO:0000166; GO:0000175; GO:0000176; GO:0000178; GO:0000184; GO:0000460; GO:0000956; GO:0003723; GO:0004532; GO:0005634; GO:0005654; GO:0005730; GO:0005737; GO:0005829; GO:0006364; GO:0009048; GO:0016020; GO:0032211; GO:0035327; GO:0070034; GO:0071028; GO:0071034; GO:0071035; GO:0071044; GO:0071048; GO:1904872	CUT catabolic process [GO:0071034]; dosage compensation by inactivation of X chromosome [GO:0009048]; histone mRNA catabolic process [GO:0071044]; maturation of 5.8S rRNA [GO:0000460]; negative regulation of telomere maintenance via telomerase [GO:0032211]; nuclear mRNA surveillance [GO:0071028]; nuclear polyadenylation-dependent rRNA catabolic process [GO:0071035]; nuclear retention of unspliced…	cytoplasm [GO:0005737]; cytosol [GO:0005829]; exosome (RNase complex) [GO:0000178]; membrane [GO:0016020]; nuclear exosome (RNase complex) [GO:0000176]; nucleolus [GO:0005730]; nucleoplasm [GO:0005654]; nucleus [GO:0005634]; transcriptionally active chromatin [GO:0035327]	3'-5'-exoribonuclease activity [GO:0000175]; exoribonuclease activity [GO:0004532]; nucleotide binding [GO:0000166]; RNA binding [GO:0003723]; telomerase RNA binding [GO:0070034]
TRINITY_DN15854_c0_g1_i1	395.182.781.483.062	410.815.143.891.294	358.692.559.175.568	419.781.507.612.434	302.822.694.355.169	302.534.940.728.377	163.756.495.017.276	811.985.462.841.582	663.822.041.750.887	749.878.877.026.911	522.045.426.829.237	655.968.966.345.863	357.721.751.680.438	414.629.834.992.207	270.987.717.415.833	529.123.067.749.114	361.914.184.941.982	9.21E-139	Q9BRS2	RIOK1_HUMAN	Serine/threonine-protein kinase RIO1 (EC 2.7.11.1) (EC 3.6.3.-) (RIO kinase 1)	2.7.11.1; 3.6.3.-	GO:0004674; GO:0005524; GO:0005654; GO:0005829; GO:0016787; GO:0030490; GO:0030688; GO:0034708; GO:0042274; GO:0046872; GO:2000234	maturation of SSU-rRNA [GO:0030490]; positive regulation of rRNA processing [GO:2000234]; ribosomal small subunit biogenesis [GO:0042274]	cytosol [GO:0005829]; methyltransferase complex [GO:0034708]; nucleoplasm [GO:0005654]; preribosome, small subunit precursor [GO:0030688]	ATP binding [GO:0005524]; hydrolase activity [GO:0016787]; metal ion binding [GO:0046872]; protein serine/threonine kinase activity [GO:0004674]
TRINITY_DN13719_c0_g1_i1	404.857.490.380.908	460.137.636.424.554	530.319.518.313.687	472.902.599.994.511	34.518.047.642.898	36.897.795.446.694	355.737.101.739.255	117.963.931.740.186	643.923.386.163.207	906.946.594.989.089	687.633.347.499.754	977.655.616.081.048	351.324.193.157.162	401.578.335.169.513	261.757.821.381.844	748.144.804.913.536	348.812.177.006.812	3.73E-154	Q14692	BMS1_HUMAN	Ribosome biogenesis protein BMS1 homolog (Ribosome assembly protein BMS1 homolog)		GO:0000462; GO:0003723; GO:0003924; GO:0005524; GO:0005525; GO:0005634; GO:0005654; GO:0005730; GO:0006364; GO:0030686; GO:0034511	maturation of SSU-rRNA from tricistronic rRNA transcript (SSU-rRNA, 5.8S rRNA, LSU-rRNA) [GO:0000462]; rRNA processing [GO:0006364]	90S preribosome [GO:0030686]; nucleolus [GO:0005730]; nucleoplasm [GO:0005654]; nucleus [GO:0005634]	ATP binding [GO:0005524]; GTPase activity [GO:0003924]; GTP binding [GO:0005525]; RNA binding [GO:0003723]; U3 snoRNA binding [GO:0034511]
TRINITY_DN23555_c0_g1_i1	0	0.908126424	0.792906971	179.484.485.146.431	0.630784516	0	107.612.961.616.432	323.351.811.425.703	167.216.512.474.205	300.831.496.687.731	19.957.519.986.646	391.114.569.451.744	0	0.880615491	0.58705062	0.485702833	14.341.974.824.675	3.76E-10	Q9D4H9	PHF14_MOUSE	PHD finger protein 14		GO:0000122; GO:0005634; GO:0008285; GO:0046872; GO:0048286; GO:0072201; GO:2000584; GO:2000791	lung alveolus development [GO:0048286]; negative regulation of cell population proliferation [GO:0008285]; negative regulation of mesenchymal cell proliferation [GO:0072201]; negative regulation of mesenchymal cell proliferation involved in lung development [GO:2000791]; negative regulation of platelet-derived growth factor receptor-alpha signaling pathway [GO:2000584]; negative regulation of tra…	nucleus [GO:0005634]	metal ion binding [GO:0046872]
TRINITY_DN16474_c0_g1_i2	173.096.181.291.232	532.670.394.378.645	532.317.664.912.565	450.218.445.742.783	51.727.318.835.082	264.420.595.319.505	235.577.883.895.344	81.873.786.061.404	577.041.608.469.556	60.968.953.710.755	760.836.693.069.844	820.193.989.839.855	205.061.036.739.962	280.403.948.143.806	348.165.383.850.314	327.259.863.454.957	36.479.799.770.581	1.35E-12	Q6P5L7	ARGLA_DANRE	Arginine and glutamate-rich protein 1-A
TRINITY_DN13454_c0_g1_i1	289.121.507.552.253	376.570.155.603.442	50.391.324.577.397	453.434.488.790.985	393.410.840.649.315	316.198.148.056.739	182.573.299.227.913	812.056.379.030.495	486.799.721.017.133	662.027.208.171.354	535.701.852.273.128	658.719.274.866.095	317.974.617.852.639	288.598.437.255.788	361.598.309.210.786	36.811.162.063.983	422.839.159.870.432	1.65E-39	P49756	RBM25_HUMAN	RNA-binding protein 25 (Arg/Glu/Asp-rich protein of 120 kDa) (RED120) (Protein S164) (RNA-binding motif protein 25) (RNA-binding region-containing protein 7)		GO:0000381; GO:0003723; GO:0003729; GO:0005737; GO:0006397; GO:0008380; GO:0016607; GO:0042981	mRNA processing [GO:0006397]; regulation of alternative mRNA splicing, via spliceosome [GO:0000381]; regulation of apoptotic process [GO:0042981]; RNA splicing [GO:0008380]	cytoplasm [GO:0005737]; nuclear speck [GO:0016607]	mRNA binding [GO:0003729]; RNA binding [GO:0003723]
[truncated: 5,984 more rows]
